# Supplementary material for: The impact and outcomes of cancer-macrophage fusion
Source: BMC Cancer. 2023 Jun 1;23:497. doi: 10.1186/s12885-023-10961-9 (PMC10236829; doi:10.1186/s12885-023-10961-9)
Supplement: Supplementary file 6 — Supplementary Material 6 [file 12885_2023_10961_MOESM6_ESM.xls]

## Sheet: Sheet0
© 2000-2018 QIAGEN. All rights reserved.
Ingenuity Canonical Pathways	-log(p-value)	Ratio	z-score	Molecules
Superpathway of Cholesterol Biosynthesis	10.5	0.593	-4	MVD,SQLE,NSDHL,ACAT2,IDI1,MVK,HSD17B7,MSMO1,TM7SF2,FDPS,FDFT1,EBP,LSS,HMGCR,HMGCS1,CYP51A1
Hepatic Fibrosis / Hepatic Stellate Cell Activation	10.5	0.246	#NUM!	FN1,CTGF,COL4A6,IL1RL1,MMP13,COL10A1,MYL6B,COL4A2,PDGFC,MYH7B,FAS,COL5A1,COL1A2,IGF1,IL1RL2,EDN1,TIMP1,HGF,TGFB2,SERPINE1,COL18A1,COL27A1,TNFRSF11B,MYH1,IL4R,COL4A1,COL6A2,FLT1,COL12A1,IL6R,FGFR2,VEGFC,MMP2,IL1R1,COL20A1,IL18RAP,FGF1,COL1A1,IGF2,ACTA2,COL6A3,CSF1,TGFA,TGFB3,CD14
Axonal Guidance Signaling	7.31	0.161	#NUM!	MMP3,PIK3R1,UNC5B,CXCL12,MMP13,ADAM11,MYL6B,ADAMTS2,LIMK1,FGFR3,NCK2,SEMA6D,ITGA3,GNA15,WNT4,RTN4R,PRKD1,WNT5B,PIK3C2B,TUBB3,ADAMTS1,SEMA5A,TUBB2A,VEGFC,FGFR2,MMP2,PLCL2,GNAZ,SRGAP3,ADAMTS6,ADAM12,IRS1,PIK3CD,FZD5,NRP1,ADAMTS7,NTN4,SLIT1,SEMA6A,PIK3R5,EPHA4,PLXNA2,FZD1,NGF,ABLIM1,PDGFC,GNG7,SEMA6C,TUBB2B,IGF1,GLIS1,EFNA5,NTNG2,PLXNB1,TUBB4A,SEMA3B,ROBO2,SEMA3E,TUBG1,EFNA3,GNAQ,SLIT2,ROBO3,EFNA4,W…
Cholesterol Biosynthesis I	6.98	0.692	-3	FDFT1,SQLE,NSDHL,EBP,HSD17B7,MSMO1,LSS,TM7SF2,CYP51A1
Cholesterol Biosynthesis II (via 24,25-dihydrolanosterol)	6.98	0.692	-3	FDFT1,SQLE,NSDHL,EBP,HSD17B7,MSMO1,LSS,TM7SF2,CYP51A1
Cholesterol Biosynthesis III (via Desmosterol)	6.98	0.692	-3	FDFT1,SQLE,NSDHL,EBP,HSD17B7,MSMO1,LSS,TM7SF2,CYP51A1
Cell Cycle Control of Chromosomal Replication	5.72	0.304	#NUM!	MCM5,ORC2,CDC45,CDK18,CDT1,CDC6,POLE,DNA2,ORC6,RPA2,MCM3,PRIM1,MCM2,CDK20,TOP2A,PRIM2,MCM7
ILK Signaling	5.38	0.187	2.263	MAP2K6,FN1,PIK3R1,PIK3R5,MYL6B,PDGFC,MYH7B,ITGB7,PTEN,ITGB3,NCK2,FGFR3,RHOB,RHOU,ATF4,ITGB4,ACTG2,RHOF,DSP,MYH1,PIK3C2B,LIMS2,SNAI1,FGFR2,VEGFC,RHOJ,CREB3L4,FOS,ITGB2,RHOV,ACTA2,RND3,IRS1,KRT18,PIK3CD,PTGS2
GP6 Signaling Pathway	5	0.206	3.272	COL4A6,PIK3R1,PIK3R5,COL10A1,COL4A2,ITGB3,FGFR3,COL1A2,COL5A1,COL18A1,COL27A1,PRKD1,PIK3C2B,COL4A1,COL6A2,COL12A1,FGFR2,COL20A1,LAMC2,LAMB2,COL1A1,COL6A3,LAMB3,SYK,IRS1,LYN,PIK3CD
Glioma Invasiveness Signaling	4.89	0.257	2.357	PIK3C2B,TIMP3,PIK3R1,PIK3R5,FGFR2,MMP2,RHOJ,ITGB3,FGFR3,RHOV,RND3,RHOB,TIMP1,IRS1,RHOU,PIK3CD,PLAU,RHOF
Zymosterol Biosynthesis	4.64	0.833	-2.236	NSDHL,HSD17B7,MSMO1,TM7SF2,CYP51A1
LPS/IL-1 Mediated Inhibition of RXR Function	4.58	0.172	-1.213	ALDH4A1,GSTM5,IL1RL1,NR1H4,ABCG1,FMO5,ABCA1,ABCB9,CHST2,ALDH2,MAOB,ACSBG1,IL1RL2,CYP3A5,ACSL4,ABCB11,CPT1C,ALDH3A1,HMGCS1,ALDH6A1,TNFRSF11B,ABCB1,ACSL3,ACOX2,MGMT,SLCO1A2,IL1R1,IL18RAP,IL33,IL18,ALDH1L2,CD14,PLTP,HS3ST5,GSTP1,MAOA
Germ Cell-Sertoli Cell Junction Signaling	4.57	0.183	#NUM!	MAP2K6,MYO7A,PIK3R1,PIK3R5,TUBB2B,LIMK1,FGFR3,ITGA3,RHOB,SORBS1,RHOU,TGFB2,TUBB4A,ACTG2,RHOF,PIK3C2B,TUBB3,TUBB2A,TUBG1,ITGA6,FGFR2,RHOJ,PLS1,EPN2,RHOV,CDH2,ACTA2,RND3,IRS1,TGFB3,PIK3CD
Role of Tissue Factor in Cancer	4.3	0.2	#NUM!	PIK3C2B,CTGF,PIK3R1,GNAQ,ITGA6,PIK3R5,VEGFC,FGFR2,MMP13,F3,ITGB3,PTEN,LIMK1,FGFR3,RPS6KA6,ITGA3,GNA15,F2RL1,CSF1,IRS1,LYN,PIK3CD,RPS6KA1,RPS6KA2
Reelin Signaling in Neurons	4.21	0.217	#NUM!	PIK3C2B,ARHGEF4,PIK3R1,ITGA6,PIK3R5,FGFR2,DAB1,MAPK8IP1,ITGB3,FGFR3,ITGB2,ITGA3,MAPT,IRS1,LYN,ARHGEF2,PIK3CD,ITGA1,LRP8,ARHGEF3
Colorectal Cancer Metastasis Signaling	4.2	0.16	2.137	MMP3,MSH3,PIK3R1,MMP15,PIK3R5,MMP13,FZD1,PDGFC,GNG7,FGFR3,RHOB,RHOU,TGFB2,WNT4,RHOF,ADCY8,PTGER4,WNT5B,PIK3C2B,LRP5,IL6R,ADCY3,FGFR2,VEGFC,RHOJ,MMP2,TCF7L1,BIRC5,TLR2,FOS,RHOV,WNT10A,RND3,IRS1,TGFB3,FZD5,PIK3CD,PTGS2,PTGER2
Superpathway of Serine and Glycine Biosynthesis I	4.13	0.714	-2.236	PSAT1,PSPH,PHGDH,SHMT1,SHMT2
Molecular Mechanisms of Cancer	4.08	0.142	#NUM!	GAB2,PIK3R1,SUV39H1,RBL1,FGFR3,ITGA3,CAMK2A,RHOB,GNA15,WNT4,BRCA1,PRKD1,E2F2,WNT5B,CDK18,PIK3C2B,ARHGEF4,FGFR2,RHOJ,RAPGEF3,GNAZ,RND3,IRS1,TGFB3,FZD5,PIK3CD,NOTCH1,MAP2K6,PIK3R5,FZD1,FAS,CHEK1,CDC25B,TGFB2,RHOU,ARHGEF2,ARHGEF3,RHOF,ADCY8,E2F8,CAMK2B,LRP5,ADCY3,SMAD6,GNAQ,DHH,FOS,RHOV,WNT10A,FOXO1,CDK20,E2F7,CYCS,GLI1,BCL2L11
Role of BRCA1 in DNA Damage Response	4.05	0.225	-2.138	BARD1,RBBP8,UIMC1,FANCC,RBL1,CHEK1,RAD51,FANCB,GADD45A,E2F7,BRCA2,BRCA1,BRIP1,E2F8,E2F2,FANCA,PHF10,RFC3
Macropinocytosis Signaling	3.98	0.222	0.632	MRC1,PIK3C2B,PIK3R1,PIK3R5,FGFR2,NGF,PDGFC,ITGB7,ITGB3,FGFR3,ITGB2,CSF1,HGF,IRS1,CD14,PIK3CD,ITGB4,PRKD1
Role of Macrophages, Fibroblasts and Endothelial Cells in Rheumatoid Arthritis	3.92	0.149	#NUM!	MAP2K6,FN1,MMP3,IL1RL1,PIK3R1,CEBPD,PIK3R5,CXCL12,MMP13,FZD1,PDGFC,CEBPG,FGFR3,CAMK2A,F2RL1,IL1RL2,WNT4,ATF4,PRKD1,WNT5B,TNFRSF11B,CAMK2B,PIK3C2B,LRP5,IL6R,IL15,GNAQ,FGFR2,VEGFC,PLCL2,CREB3L4,TCF7L1,IL1R1,IL7,IL18RAP,IL33,TLR2,FOS,IL18,WNT10A,CSF1,IRS1,NFATC2,FZD5,PIK3CD
Glioblastoma Multiforme Signaling	3.78	0.174	2.449	PIK3R1,PIK3R5,FZD1,PDGFC,PTEN,FGFR3,IGF1,RHOB,RHOU,WNT4,RHOF,E2F2,E2F8,WNT5B,PIK3C2B,ITPR2,FGFR2,RHOJ,PLCL2,RHOV,IGF2,WNT10A,RND3,FOXO1,IRS1,E2F7,PIK3CD,FZD5
Superpathway of Geranylgeranyldiphosphate Biosynthesis I (via Mevalonate)	3.78	0.438	-2.646	MVD,FDPS,ACAT2,IDI1,MVK,HMGCR,HMGCS1
tRNA Charging	3.7	0.289	-3.317	NARS,WARS,LARS,RARS,YARS,GARS,TARS,AARS,MARS,SARS,IARS
Mevalonate Pathway I	3.69	0.5	-2.449	MVD,ACAT2,IDI1,MVK,HMGCR,HMGCS1
Hereditary Breast Cancer Signaling	3.57	0.177	#NUM!	GADD45B,PIK3R1,BARD1,PIK3R5,CHEK1,PTEN,FGFR3,RAD51,FANCB,GADD45A,HDAC11,BRCA1,HDAC9,PIK3C2B,TUBG1,FGFR2,FANCC,CCNB1,UBD,IRS1,BRCA2,PIK3CD,FANCA,RFC3,PHF10
Role of Osteoblasts, Osteoclasts and Chondrocytes in Rheumatoid Arthritis	3.45	0.154	#NUM!	MAP2K6,MMP3,IL1RL1,PIK3R1,PIK3R5,MMP13,FZD1,ITGB3,FGFR3,ITGA3,IGF1,IL1RL2,WNT4,WNT5B,TNFRSF11B,PIK3C2B,LRP5,SPP1,SMAD6,FGFR2,TCF7L1,IL1R1,IL7,IL18RAP,IL33,COL1A1,FOS,IL18,WNT10A,FOXO1,CSF1,IRS1,NFATC2,FZD5,PIK3CD
Glioma Signaling	3.38	0.186	2	PIK3C2B,CAMK1D,SUV39H1,PIK3R1,PIK3R5,FGFR2,RBL1,PDGFC,PTEN,FGFR3,IGF2,CAMK2A,IGF1,IRS1,E2F7,TGFA,PIK3CD,PRKD1,E2F2,E2F8,CAMK2B
Phagosome Formation	3.27	0.179	#NUM!	MRC1,PIK3C2B,FN1,PIK3R1,PIK3R5,FGFR2,RHOJ,PLCL2,TLR2,FGFR3,ITGB2,RHOV,ITGA3,RND3,SCARA3,RHOB,IRS1,SYK,RHOU,PIK3CD,RHOF,PRKD1
Human Embryonic Stem Cell Pluripotency	3.23	0.171	#NUM!	PIK3C2B,PIK3R1,TDGF1,SMAD6,PIK3R5,FGFR2,FZD1,TCF7L1,NGF,PDGFC,INHBA,SOX2,FGFR3,FOXO1,WNT10A,IRS1,S1PR1,TGFB3,TGFB2,WNT4,PIK3CD,FZD5,FGFRL1,WNT5B
Putrescine Degradation III	3.23	0.368	-0.378	ALDH4A1,ALDH2,MAOB,ALDH1L2,SAT2,ALDH3A1,MAOA
Regulation of the Epithelial-Mesenchymal Transition Pathway	3.04	0.155	#NUM!	MAP2K6,PIK3R1,PIK3R5,PARD6B,FZD1,PARD6A,FGFR3,HGF,TGFB2,WNT4,WNT5B,PIK3C2B,TWIST2,FGF14,SNAI1,FGFR2,MMP2,TCF7L1,FGF1,FGF21,CDH2,WNT10A,IRS1,TGFB3,FZD5,PIK3CD,FGF11,FGFRL1,NOTCH1
Pancreatic Adenocarcinoma Signaling	3.02	0.175	0.832	PIK3C2B,SUV39H1,PIK3R1,PIK3R5,VEGFC,FGFR2,PDGFC,BIRC5,RAD51,FGFR3,IRS1,E2F7,TGFA,TGFB3,TGFB2,BRCA2,PIK3CD,PTGS2,NOTCH1,E2F2,E2F8
p38 MAPK Signaling	3.02	0.175	1	MAP2K6,DDIT3,MAPKAPK3,IL1RL1,CREB3L4,IL1R1,FAS,IL18RAP,CDC25B,IL33,PLA2G4A,RPS6KA6,IL18,IL1RL2,MAPT,PLA2G4B,TGFB3,TGFB2,ATF4,RPS6KA1,RPS6KA2
Leukocyte Extravasation Signaling	2.98	0.15	2.414	SPN,MMP3,PIK3R1,MMP15,PIK3R5,CXCL12,MMP13,ITGB3,FGFR3,ITGA3,TIMP1,EZR,ACTG2,DLC1,PRKD1,TIMP3,PIK3C2B,ITGA6,FGFR2,RAPGEF3,MMP2,NCF4,ITGB2,EDIL3,ACTA2,CLDN1,RAP1GAP,IRS1,VAV3,ITGA1,PIK3CD
CXCR4 Signaling	2.93	0.159	1.964	PIK3R1,PIK3R5,CXCL12,MYL6B,GNG7,FGFR3,GNA15,RHOB,RHOU,ADCY8,RHOF,PRKD1,PIK3C2B,ITPR2,ADCY3,GNAQ,FGFR2,RHOJ,GNAZ,FOS,RHOV,RND3,IRS1,LYN,PIK3CD,ELMO1
Ephrin A Signaling	2.92	0.217	#NUM!	PIK3C2B,PIK3R1,PIK3R5,EFNA3,FGFR2,EPHA4,EFNA4,LIMK1,FGFR3,VAV3,IRS1,EFNA5,PIK3CD
HMGB1 Signaling	2.89	0.168	2.4	MAP2K6,PIK3C2B,PIK3R1,PIK3R5,FGFR2,RHOJ,IL1R1,FGFR3,FOS,RHOV,IL18,RND3,RHOB,IRS1,RHOU,TGFB3,TGFB2,PIK3CD,RHOF,SERPINE1,PLAT,TNFRSF11B
Thrombin Signaling	2.85	0.149	1.961	CAMK1D,PIK3R1,PIK3R5,MYL6B,GNG7,FGFR3,CAMK2A,GNA15,RHOB,RHOU,GATA6,ARHGEF2,ARHGEF3,RHOF,ADCY8,PRKD1,CAMK2B,PIK3C2B,ARHGEF4,ITPR2,ADCY3,GNAQ,FGFR2,RHOJ,PLCL2,GNAZ,RHOV,RND3,IRS1,PIK3CD
Adipogenesis pathway	2.85	0.167	#NUM!	HDAC9,ARNTL,DDIT3,TXNIP,CEBPD,FGFR2,SAP30,FZD1,BSCL2,RBP1,SLC2A4,FGF1,FGFR3,ZNF423,EBF1,FOXO1,HDAC11,KLF5,FZD5,RPS6KA1,FGFRL1,PER2
HIF1α Signaling	2.82	0.172	#NUM!	NOS1,PIK3C2B,MMP3,PIK3R1,MMP15,PIK3R5,MAPK6,VEGFC,FGFR2,MMP13,MMP2,SLC2A4,PDGFC,LDHB,SLC2A3,FGFR3,EDN1,IRS1,EGLN3,PIK3CD
Nitric Oxide Signaling in the Cardiovascular System	2.82	0.176	0.943	PIK3C2B,PDE2A,FLT1,ITPR2,PIK3R1,PIK3R5,VEGFC,FGFR2,ATP2A3,SLC7A1,PDE1A,PDGFC,FGFR3,PDE3B,IRS1,PDE1B,PDE5A,PIK3CD,PRKD1
Role of JAK1 and JAK3 in γc Cytokine Signaling	2.81	0.203	#NUM!	BLNK,PIK3C2B,IL4R,IL2RG,PIK3R1,IL15,PIK3R5,FGFR2,IL7,FGFR3,IRS1,SYK,PIK3CD,IL2RB
Tec Kinase Signaling	2.77	0.155	2.837	PIK3R1,PIK3R5,TNFSF10,GNG7,FAS,FGFR3,ITGA3,GNA15,RHOB,RHOU,ACTG2,RHOF,PRKD1,PIK3C2B,GNAQ,FGFR2,RHOJ,GNAZ,FOS,RHOV,RND3,ACTA2,IRS1,VAV3,LYN,PIK3CD
Ovarian Cancer Signaling	2.74	0.161	0.905	PIK3C2B,SUV39H1,PIK3R1,PIK3R5,VEGFC,FGFR2,MMP2,FZD1,TCF7L1,PDGFC,PTEN,RAD51,FGFR3,EDN1,WNT10A,IRS1,BRCA2,WNT4,PIK3CD,FZD5,PTGS2,BRCA1,WNT5B
Epithelial Adherens Junction Signaling	2.74	0.161	#NUM!	TUBB3,LMO7,MYO7A,TUBB2A,SNAI1,TUBG1,MYL6B,TCF7L1,MYH7B,ACVR1B,TUBB2B,FGF1,PTEN,EPN2,CDH2,ACTA2,SORBS1,HGF,TGFB2,TUBB4A,ACTG2,NOTCH1,MYH1
Paxillin Signaling	2.72	0.173	2.111	PIK3C2B,PIK3R1,ITGA6,PIK3R5,FGFR2,ITGB7,ITGB3,NCK2,FGFR3,ITGB2,ITGA3,ACTA2,ITGA11,IRS1,PIK3CD,ITGA1,ACTG2,ITGB4,ITGA7
Signaling by Rho Family GTPases	2.7	0.139	2.694	SEPT3,PIK3R1,PIK3R5,MYL6B,PARD6A,GNG7,CDH11,LIMK1,STMN1,FGFR3,ITGA3,GNA15,RHOB,EZR,RHOU,ARHGEF2,ACTG2,ARHGEF3,RHOF,PIK3C2B,NOX4,ARHGEF4,GNAQ,FGFR2,RHOJ,GNAZ,DES,FOS,RHOV,CDH2,ACTA2,RND3,IRS1,PIK3CD,SEPT12
Osteoarthritis Pathway	2.68	0.146	0.962	FN1,MMP3,IL1RL1,COL10A1,MMP13,ACVRL1,FZD1,PDGFC,FGFR3,ITGA3,IL1RL2,GLIS1,ATF4,TIMP3,SPP1,DCN,SMAD6,VEGFC,GREM1,CREB3L4,IL1R1,TCF7L1,IL18RAP,TLR2,ANKH,WISP1,FZD5,PTGS2,GLI1,NOTCH1
Aryl Hydrocarbon Receptor Signaling	2.68	0.162	-0.258	ALDH4A1,GSTM5,RBL1,FAS,CHEK1,TGM2,NR2F1,AHRR,CCNA2,ALDH2,FOS,ALDH1L2,NFIA,TGFB3,TGFB2,DHFR,ALDH3A1,ESR2,GSTP1,ALDH6A1,AHR,MCM7
MSP-RON Signaling Pathway	2.63	0.194	#NUM!	PIK3C2B,PIK3R1,PIK3R5,FGFR2,TLR2,FGFR3,ITGB2,ACTA2,CSF1,IRS1,PIK3CD,ACTG2,RPS6KA2,KLK10
HER-2 Signaling in Breast Cancer	2.61	0.182	#NUM!	PIK3C2B,PIK3R1,PIK3R5,FGFR2,PARD6B,MMP2,PARD6A,ITGB7,ITGB3,FGFR3,ITGB2,FOXO1,IRS1,PIK3CD,ITGB4,PRKD1
LXR/RXR Activation	2.6	0.165	1	SCD,C3,IL1RL1,NR1H4,ABCG1,IL1R1,ABCA1,IL18RAP,IL33,C4A/C4B,FDFT1,LYZ,IL18,IL1RL2,CD14,PLTP,PTGS2,HMGCR,CYP51A1,TNFRSF11B
Semaphorin Signaling in Neurons	2.47	0.212	#NUM!	RHOV,RND3,RHOB,DPYSL3,RHOU,PLXNB1,RHOJ,RHOF,SEMA7A,LIMK1,NRP1
Gαq Signaling	2.46	0.151	3.266	PIK3C2B,RGS2,ITPR2,PIK3R1,RGS7,GNAQ,PIK3R5,FGFR2,RHOJ,GNG7,ADRA1D,FGFR3,RHOV,GNA15,RND3,RHOB,IRS1,RHOU,NFATC2,PIK3CD,ARHGEF25,RHOF,PRKD1,ADRA1B
FGF Signaling	2.46	0.176	1	MAP2K6,PIK3C2B,PIK3R1,FGF14,PIK3R5,FGFR2,CREB3L4,FGF1,FGFR3,FGF21,HGF,IRS1,ATF4,FGF11,PIK3CD,FGFRL1
Breast Cancer Regulation by Stathmin1	2.46	0.142	#NUM!	CAMK1D,PIK3R1,PIK3R5,GNG7,TUBB2B,LIMK1,STMN1,FGFR3,CAMK2A,ARHGEF2,TUBB4A,ARHGEF3,ADCY8,PRKD1,E2F8,E2F2,CAMK2B,PIK3C2B,TUBB3,ARHGEF4,ITPR2,TUBB2A,TUBG1,ADCY3,GNAQ,FGFR2,IRS1,E2F7,PIK3CD
Inhibition of Matrix Metalloproteases	2.46	0.237	-1	TIMP3,ADAM12,MMP3,TIMP1,RECK,MMP15,THBS2,MMP13,MMP2
Agranulocyte Adhesion and Diapedesis	2.45	0.147	#NUM!	AOC3,FN1,MMP3,MMP15,ITGA6,CXCL12,MMP13,CCL17,MYL6B,MMP2,IL1R1,MYH7B,ITGB7,CXCL10,IL33,CXCL16,ITGB2,IL18,ITGA3,ACTA2,CLDN1,EZR,ITGA1,ACTG2,CX3CL1,MYH1
GDNF Family Ligand-Receptor Interactions	2.4	0.184	0.832	PIK3C2B,GDNF,ARTN,ITPR2,PIK3R1,PIK3R5,FGFR2,GFRA2,FGFR3,FOS,NRTN,IRS1,DOK7,PIK3CD
Growth Hormone Signaling	2.35	0.176	1.155	PIK3C2B,PIK3R1,PIK3R5,FGFR2,SLC2A4,FGFR3,FOS,RPS6KA6,IGF2,IGF1,IRS1,PIK3CD,RPS6KA1,RPS6KA2,PRKD1
Th1 and Th2 Activation Pathway	2.35	0.144	#NUM!	MAP2K6,IL1RL1,PIK3R1,HAVCR2,MAF,PIK3R5,FGFR3,NFIL3,HLA-DMA,HLA-DMB,IL2RB,PIK3C2B,RUNX3,IL4R,IL2RG,IL6R,FGFR2,ACVR1B,IL33,ITGB2,IL18,IRS1,S1PR1,NFATC2,PIK3CD,NOTCH1
Neurotrophin/TRK Signaling	2.35	0.182	1.069	MAP2K6,PIK3C2B,SPRY1,PIK3R1,PIK3R5,FGFR2,CREB3L4,NGF,FGFR3,FOS,IRS1,ATF4,PIK3CD,RPS6KA1
Tryptophan Degradation X (Mammalian, via Tryptamine)	2.32	0.3	-0.816	ALDH4A1,ALDH2,MAOB,ALDH1L2,ALDH3A1,MAOA
IL-6 Signaling	2.31	0.156	0.688	MAP2K6,ABCB1,PIK3C2B,IL1RL1,PIK3R1,IL6R,PIK3R5,FGFR2,IL1R1,IL18RAP,IL33,FGFR3,COL1A1,FOS,IL18,IL1RL2,IRS1,CD14,PIK3CD,TNFRSF11B
p53 Signaling	2.3	0.162	0.775	HDAC9,PIK3C2B,TP53INP1,GADD45B,PIK3R1,PIK3R5,FGFR2,BIRC5,FAS,CHEK1,PTEN,FGFR3,CCNG1,GADD45A,IRS1,PIK3CD,PIDD1,BRCA1
Serine Biosynthesis	2.29	0.6	#NUM!	PSAT1,PSPH,PHGDH
dTMP De Novo Biosynthesis	2.29	0.6	#NUM!	SHMT1,DHFR,SHMT2
FcγRIIB Signaling in B Lymphocytes	2.25	0.177	0.632	BLNK,PIK3C2B,CACNB1,PIK3R1,CACNB4,PIK3R5,FGFR2,FGFR3,IRS1,SYK,LYN,CACNG7,CACNB2,PIK3CD
Dermatan Sulfate Degradation (Metazoa)	2.22	0.333	2.236	TMEM2,GM2A,HYAL1,FGFRL1,CEMIP
Chronic Myeloid Leukemia Signaling	2.2	0.162	#NUM!	HDAC9,PIK3C2B,GAB2,SUV39H1,PIK3R1,PIK3R5,FGFR2,RBL1,FGFR3,HDAC11,IRS1,E2F7,TGFB3,TGFB2,PIK3CD,E2F2,E2F8
Endothelin-1 Signaling	2.16	0.14	1.177	NOS1,PIK3R1,PIK3R5,PLA2G7,FGFR3,GNA15,EDN1,ADCY8,PRKD1,PIK3C2B,ITPR2,ABHD3,ADCY3,GNAQ,MAPK6,FGFR2,PLCL2,GNAZ,FOS,PLA2G4A,IRS1,SHC2,PLA2G4B,PIK3CD,PTGER2,PTGS2
Epoxysqualene Biosynthesis	2.15	1	#NUM!	FDFT1,SQLE
Glycine Biosynthesis I	2.15	1	#NUM!	SHMT1,SHMT2
Coagulation System	2.14	0.229	0	F8,PROS1,VWF,PLAU,SERPINE1,THBD,F3,PLAT
Neuroinflammation Signaling Pathway	2.13	0.126	1.808	MMP3,GDNF,PIK3R1,PIK3R5,CXCL12,FZD1,NGF,FAS,CXCL10,FGFR3,HLA-DMA,HLA-DMB,TGFB2,ATF4,GABRD,PIK3C2B,NOX4,IL6R,MAPK6,FGFR2,CREB3L4,IL1R1,BIRC5,ACVR1B,TLR2,FOS,PLA2G4A,IL18,SYK,IRS1,MAPT,PLA2G4B,TGFB3,NFATC2,PIK3CD,PTGS2,BACE2,CX3CL1
Sphingosine-1-phosphate Signaling	2.13	0.153	1.606	PIK3C2B,PIK3R1,ADCY3,PIK3R5,GNAQ,FGFR2,RHOJ,PLCL2,PDGFC,FGFR3,RHOV,RND3,RHOB,IRS1,S1PR1,RHOU,PIK3CD,ADCY8,RHOF
Adrenomedullin signaling pathway	2.08	0.138	1.177	MAP2K6,PIK3C2B,CALCRL,C3,ITPR2,PIK3R1,ADCY3,MAPK6,PIK3R5,GNAQ,FGFR2,MMP2,PLCL2,KCNH2,FGFR3,IL33,FOS,IL18,GNA15,IRS1,SHC2,RAMP3,PIK3CD,CFH,ADCY8,NPR2
G-Protein Coupled Receptor Signaling	2.06	0.127	#NUM!	PIK3R1,PIK3R5,PDE1A,FGFR3,CAMK2A,HTR1B,GNA15,PDE3B,RGS10,ATF4,ADCY8,PTGER4,ADRA1B,CAMK2B,PIK3C2B,PDE2A,RGS2,ADCY3,RGS7,GNAQ,FGFR2,RAPGEF3,CREB3L4,PDE4B,ADRA1D,DUSP9,GPER1,RAP1GAP,IRS1,PDE1B,S1PR1,PDE5A,PIK3CD,RPS6KA1,PTGER2
PI3K Signaling in B Lymphocytes	2.06	0.151	0.471	BLNK,IL4R,C3,ATF3,ATF5,ITPR2,PIK3R1,PLCL2,PTEN,FOS,CAMK2A,VAV3,IRS1,SYK,LYN,ATF4,NFATC2,PIK3CD,CAMK2B
FLT3 Signaling in Hematopoietic Progenitor Cells	2.06	0.169	1.069	PIK3C2B,GAB2,PIK3R1,PIK3R5,FGFR2,CREB3L4,EIF4EBP1,FGFR3,RPS6KA6,IRS1,ATF4,PIK3CD,RPS6KA1,RPS6KA2
Opioid Signaling Pathway	2.05	0.131	2.191	MAP2K6,NOS1,CAMK1D,PDE1A,GNG7,RGS17,CAMK2A,RGS10,CACNG7,ATF4,CACNB2,RPS6KA2,PDK1,ADCY8,PRKD1,CAMK2B,CACNB1,ITPR2,ADCY3,CACNB4,RGS7,MAPK6,CREB3L4,FOSB,FOS,RPS6KA6,PDE1B,LYN,GRK6,RGS11,RPS6KA1
Pyrimidine Deoxyribonucleotides De Novo Biosynthesis I	2	0.261	0	NME1,NME4,DUT,AK5,RRM2,AK4
Virus Entry via Endocytic Pathways	2	0.155	#NUM!	PIK3C2B,PIK3R1,ITGA6,PIK3R5,FGFR2,ITGB7,ITGB3,FGFR3,ITGB2,ITGA3,ACTA2,IRS1,PIK3CD,ITGA1,ACTG2,ITGB4,PRKD1
Th2 Pathway	1.99	0.144	1.291	RUNX3,PIK3C2B,IL4R,IL2RG,IL1RL1,PIK3R1,MAF,PIK3R5,FGFR2,ACVR1B,IL33,FGFR3,ITGB2,HLA-DMA,IRS1,HLA-DMB,S1PR1,NFATC2,PIK3CD,NOTCH1,IL2RB
CNTF Signaling	1.98	0.183	1.508	LIFR,FGFR3,PIK3C2B,RPS6KA6,PIK3R1,IRS1,PIK3R5,FGFR2,PIK3CD,RPS6KA1,RPS6KA2
IL-9 Signaling	1.95	0.2	0.707	FGFR3,PIK3C2B,IL2RG,PIK3R1,IRS1,CISH,PIK3R5,FGFR2,PIK3CD
Cardiac Hypertrophy Signaling	1.94	0.129	2.785	MAP2K6,PIK3R1,PIK3R5,MYL6B,GNG7,FGFR3,GNA15,IGF1,RHOB,RHOU,TGFB2,RHOF,ADCY8,ADRA1B,PIK3C2B,MAPKAPK3,ADCY3,IL6R,GNAQ,FGFR2,RHOJ,PLCL2,GNAZ,ADRA1D,RHOV,RND3,IRS1,TGFB3,PIK3CD,RPS6KA1
IL-4 Signaling	1.92	0.163	#NUM!	PIK3C2B,IL4R,IL2RG,IL13RA1,PIK3R1,PIK3R5,FGFR2,HMGA1,FGFR3,HLA-DMA,IRS1,HLA-DMB,NFATC2,PIK3CD
RhoGDI Signaling	1.91	0.136	-2.236	ARHGEF4,GNAQ,MYL6B,RHOJ,GNAZ,CDH11,GNG7,ARHGDIB,LIMK1,RHOV,CDH2,ITGA3,GNA15,RND3,RHOB,ACTA2,EZR,RHOU,ARHGEF2,ACTG2,ARHGEF3,RHOF,ESR2,DLC1
Granulocyte Adhesion and Diapedesis	1.9	0.138	#NUM!	MMP3,IL1RL1,MMP15,CXCL12,ITGA6,CCL17,MMP13,MMP2,IL1R1,ITGB3,IL18RAP,IL33,CXCL10,CXCL16,ITGB2,IL18,ITGA3,IL1RL2,CLDN1,EZR,ITGA1,CX3CL1,TNFRSF11B
IL-8 Signaling	1.88	0.133	1.961	PIK3C2B,NOX4,FLT1,PIK3R1,PIK3R5,VEGFC,FGFR2,RHOJ,MMP2,PDGFC,GNG7,EIF4EBP1,LIMK1,ITGB3,FGFR3,ITGB2,FOS,RHOV,RHOB,RND3,IRS1,RHOU,PIK3CD,PTGS2,RHOF,PRKD1
Estrogen-Dependent Breast Cancer Signaling	1.86	0.165	1.508	PIK3C2B,PIK3R1,TERT,HSD17B7,PIK3R5,FGFR2,CREB3L4,FGFR3,FOS,IGF1,IRS1,ATF4,PIK3CD
Role of NFAT in Cardiac Hypertrophy	1.86	0.13	2.746	MAP2K6,PIK3C2B,HDAC9,CACNB1,CAMK1D,ITPR2,PIK3R1,CACNB4,ADCY3,PIK3R5,GNAQ,FGFR2,PLCL2,GNG7,FGFR3,CAMK2A,IGF1,HDAC11,IRS1,TGFB2,TGFB3,CACNG7,CACNB2,PIK3CD,ADCY8,RCAN2,PRKD1,CAMK2B
Fatty Acid α-oxidation	1.85	0.278	-0.447	ALDH4A1,ALDH2,ALDH1L2,PTGS2,ALDH3A1
Hematopoiesis from Multipotent Stem Cells	1.85	0.333	#NUM!	THPO,CSF1,IL15,IL7
Caveolar-mediated Endocytosis Signaling	1.84	0.169	#NUM!	ITGB2,ITGA3,ACTA2,ITGA11,CD48,ITGA6,ITGA1,ACTG2,ITGB4,ITGA7,ITGB7,ITGB3
VEGF Family Ligand-Receptor Interactions	1.84	0.159	0.832	PIK3C2B,FLT1,PIK3R1,PIK3R5,VEGFC,FGFR2,FGFR3,PLA2G4A,FOS,IRS1,PLA2G4B,PIK3CD,PRKD1,NRP1
Atherosclerosis Signaling	1.82	0.145	#NUM!	MMP3,ABHD3,CXCL12,COL10A1,MMP13,F3,PLA2G7,PDGFC,IL33,COL1A2,PLA2G4A,COL1A1,ITGB2,LYZ,IL18,CSF1,PLA2G4B,COL18A1
IL-2 Signaling	1.78	0.172	0.905	FGFR3,PIK3C2B,FOS,IL2RG,PIK3R1,IRS1,SYK,PIK3R5,FGFR2,PIK3CD,IL2RB
CREB Signaling in Neurons	1.77	0.129	1.147	PIK3R1,GRID1,PIK3R5,GNG7,FGFR3,GRIK5,CAMK2A,GNA15,CACNG7,ATF4,CACNB2,ADCY8,PRKD1,CAMK2B,PIK3C2B,CACNB1,ITPR2,CACNB4,ADCY3,GNAQ,FGFR2,PLCL2,GNAZ,CREB3L4,IRS1,PIK3CD,RPS6KA1
Estrogen-mediated S-phase Entry	1.74	0.231	-0.816	CCNA2,E2F7,RBL1,ESR2,E2F2,E2F8
Actin Cytoskeleton Signaling	1.73	0.127	2.683	FN1,PIK3R1,PIK3R5,MYL6B,PDGFC,MYH7B,LIMK1,FGFR3,ITGA3,CYFIP2,EZR,ACTG2,IQGAP3,MYH1,PIK3C2B,ARHGEF4,TIAM1,FGF14,FGFR2,FGF1,FGF21,ACTA2,IRS1,VAV3,CD14,PIK3CD,FGF11,NCKAP1L
Thrombopoietin Signaling	1.73	0.169	0.905	FGFR3,PIK3C2B,GAB2,FOS,THPO,PIK3R1,IRS1,PIK3R5,FGFR2,PIK3CD,PRKD1
Intrinsic Prothrombin Activation Pathway	1.72	0.195	1.134	COL1A2,COL1A1,F8,PROS1,COL10A1,COL18A1,THBD,KLK10
Integrin Signaling	1.72	0.127	1.961	PIK3R1,PIK3R5,ITGB7,PTEN,ITGB3,FGFR3,NCK2,ITGA3,RHOB,ITGA11,RHOU,ITGB4,ACTG2,RHOF,PIK3C2B,ITGA6,TSPAN2,FGFR2,RHOJ,ITGB2,RHOV,ACTA2,RND3,IRS1,ITGA1,PIK3CD,ITGA7
iCOS-iCOSL Signaling in T Helper Cells	1.71	0.144	1.5	GAB2,PIK3C2B,IL2RG,ITPR2,PIK3R1,PIK3R5,FGFR2,PTEN,FGFR3,CAMK2A,HLA-DMA,IRS1,HLA-DMB,NFATC2,PIK3CD,CAMK2B,IL2RB
Relaxin Signaling	1.71	0.135	1.732	PIK3C2B,PDE2A,PIK3R1,ADCY3,GNAQ,PIK3R5,FGFR2,GNAZ,PDE4B,PDE1A,GNG7,FGFR3,FOS,GNA15,PDE3B,IRS1,PDE1B,PDE5A,PIK3CD,ADCY8,NPR2
4-hydroxyproline Degradation I	1.7	0.667	#NUM!	ALDH4A1,HOGA1
eNOS Signaling	1.7	0.133	1.213	PIK3C2B,FLT1,ITPR2,PIK3R1,AQP11,ADCY3,HSPA9,PIK3R5,GNAQ,VEGFC,FGFR2,SLC7A1,AQP1,HSPA2,PDGFC,FGFR3,CCNA2,IRS1,PIK3CD,ADCY8,ESR2,PRKD1
Cell Cycle: G1/S Checkpoint Regulation	1.69	0.167	-0.333	HDAC9,FOXO1,PAK1IP1,HDAC11,SUV39H1,E2F7,TGFB2,TGFB3,RBL1,E2F2,E2F8
Circadian Rhythm Signaling	1.68	0.206	#NUM!	PER3,PER1,ARNTL,CRY2,ATF4,CREB3L4,PER2
Cholecystokinin/Gastrin-mediated Signaling	1.68	0.149	2.324	MAP2K6,ITPR2,GNAQ,RHOJ,EPHA4,IL33,FOS,IL18,RHOV,RND3,RHOB,RHOU,PTGS2,RHOF,PRKD1
Amyotrophic Lateral Sclerosis Signaling	1.68	0.145	0.258	NOS1,PIK3C2B,GDNF,NEFL,GRID1,PIK3R1,PIK3R5,VEGFC,FGFR2,PDGFC,FGFR3,GRIK5,IGF1,IRS1,PIK3CD,CYCS
Role of IL-17F in Allergic Inflammatory Airway Diseases	1.66	0.19	0.816	CXCL10,RPS6KA6,IGF1,MMP13,ATF4,RPS6KA1,RPS6KA2,CREB3L4
Cell Cycle: G2/M DNA Damage Checkpoint Regulation	1.66	0.18	-0.707	CDC25B,CKS2,GADD45A,TOP2A,PKMYT1,RPS6KA1,BRCA1,CHEK1,CCNB1
Phospholipase C Signaling	1.64	0.123	1.569	BLNK,MYL6B,GNG7,TGM2,ITGA3,RHOB,HDAC11,RHOU,ATF4,ARHGEF2,ARHGEF3,RHOF,ADCY8,PRKD1,HDAC9,ARHGEF4,ITPR2,ADCY3,GNAQ,RAPGEF3,RHOJ,CREB3L4,PLA2G4A,RHOV,RND3,SYK,PLA2G4B,LYN,NFATC2
14-3-3-mediated Signaling	1.62	0.138	0.277	PIK3C2B,TUBB3,PIK3R1,TUBG1,TUBB2A,PIK3R5,FGFR2,PLCL2,TUBB2B,FGFR3,FOS,FOXO1,MAPT,IRS1,TUBB4A,PIK3CD,RPS6KA1,PRKD1
Th1 Pathway	1.62	0.138	1.807	MAP2K6,RUNX3,PIK3C2B,PIK3R1,HAVCR2,IL6R,PIK3R5,FGFR2,FGFR3,ITGB2,NFIL3,IL18,HLA-DMA,IRS1,HLA-DMB,NFATC2,PIK3CD,NOTCH1
Noradrenaline and Adrenaline Degradation	1.62	0.2	-1.134	ALDH4A1,ALDH2,MAOB,ADH7,ALDH1L2,ALDH3A1,MAOA
Pyrimidine Ribonucleotides Interconversion	1.61	0.186	0	NME1,NME4,ENTPD4,AK5,RECQL4,AK4,RAD54L,RECQL
DNA Double-Strand Break Repair by Homologous Recombination	1.6	0.286	#NUM!	RAD51,ATRX,BRCA2,BRCA1
Chondroitin Sulfate Degradation (Metazoa)	1.6	0.286	2	TMEM2,GM2A,HYAL1,CEMIP
Phenylalanine Degradation IV (Mammalian, via Side Chain)	1.6	0.286	-1	ALDH2,MAOB,GOT1,MAOA
γ-glutamyl Cycle	1.6	0.286	1	OPLAH,CHAC1,GGT6,ANPEP
ErbB2-ErbB3 Signaling	1.6	0.162	0.302	FGFR3,PIK3C2B,NRG2,FOXO1,PIK3R1,IRS1,ETV4,PIK3R5,FGFR2,PIK3CD,PTEN
VDR/RXR Activation	1.58	0.156	-0.447	CXCL10,LRP5,SPP1,FOXO1,GADD45A,IL1RL1,TGFB2,CD14,VDR,SEMA3B,THBD,PRKD1
IL-7 Signaling Pathway	1.58	0.151	0.577	PIK3C2B,IL2RG,PIK3R1,PIK3R5,FGFR2,IL7,FGFR3,EBF1,FOXO1,IRS1,HGF,LYN,PIK3CD
Prostate Cancer Signaling	1.57	0.147	#NUM!	FGFR3,PIK3C2B,AR,FOXO1,SUV39H1,PIK3R1,IRS1,PIK3R5,ATF4,FGFR2,PIK3CD,CREB3L4,GSTP1,PTEN
Gustation Pathway	1.56	0.132	#NUM!	CACNB1,PDE2A,ITPR2,ADCY3,CACNB4,PDE4B,PDE1A,GNG7,SCNN1A,P2RY2,TAS1R2,PDE3B,PDE1B,ASIC1,PDE5A,CACNG7,P2RX6,CACNB2,ADCY8,P2RX3
Docosahexaenoic Acid (DHA) Signaling	1.56	0.173	#NUM!	FGFR3,PIK3C2B,FOXO1,PIK3R1,IRS1,PIK3R5,FGFR2,CYCS,PIK3CD
Role of IL-17A in Arthritis	1.56	0.159	#NUM!	MAP2K6,FGFR3,PIK3C2B,PIK3R1,IRS1,PIK3R5,MMP13,FGFR2,PIK3CD,RPS6KA1,PTGS2
Neuropathic Pain Signaling In Dorsal Horn Neurons	1.55	0.14	2	PIK3C2B,CAMK1D,ITPR2,PIK3R1,PIK3R5,FGFR2,PLCL2,KCNH2,FGFR3,TACR1,FOS,CAMK2A,IRS1,PIK3CD,PRKD1,CAMK2B
NF-κB Activation by Viruses	1.54	0.149	0.832	FGFR3,ITGB2,PIK3C2B,ITGA3,PIK3R1,IRS1,PIK3R5,ITGA6,FGFR2,PIK3CD,ITGA1,PRKD1,ITGB3
Bladder Cancer Signaling	1.54	0.149	0.447	DAPK1,MMP3,SUV39H1,FGF14,MMP15,VEGFC,MMP13,MMP2,PDGFC,FGF1,FGFR3,FGF21,FGF11
TGF-β Signaling	1.54	0.149	2.111	MAP2K6,RUNX3,INHA,SMAD6,INHBB,ACVR1B,INHBA,FOS,ZNF423,TGFB3,TGFB2,VDR,SERPINE1
P2Y Purigenic Receptor Signaling Pathway	1.54	0.135	0.943	PIK3C2B,PIK3R1,ADCY3,PIK3R5,GNAQ,FGFR2,PLCL2,CREB3L4,GNG7,ITGB3,FGFR3,P2RY2,FOS,IRS1,ATF4,PIK3CD,ADCY8,PRKD1
ErbB Signaling	1.5	0.144	1.604	MAP2K6,PIK3C2B,NRG2,PIK3R1,PIK3R5,FGFR2,FGFR3,NCK2,FOS,FOXO1,IRS1,TGFA,PIK3CD,PRKD1
Pyrimidine Ribonucleotides De Novo Biosynthesis	1.5	0.178	0	NME1,NME4,ENTPD4,AK5,RECQL4,AK4,RAD54L,RECQL
Histamine Degradation	1.5	0.267	0	ALDH4A1,ALDH2,ALDH1L2,ALDH3A1
Histidine Degradation VI	1.5	0.267	0	CYP26B1,MICAL2,AMDHD1,CYP4F11
Leucine Degradation I	1.47	0.333	#NUM!	BCAT1,IVD,MCCC2
Folate Transformations I	1.47	0.333	#NUM!	MTHFD2,SHMT1,SHMT2
Melanocyte Development and Pigmentation Signaling	1.47	0.143	1.069	PIK3C2B,PIK3R1,ADCY3,PIK3R5,FGFR2,CREB3L4,FGFR3,RPS6KA6,IRS1,ATF4,PIK3CD,RPS6KA1,RPS6KA2,ADCY8
Cellular Effects of Sildenafil (Viagra)	1.47	0.135	#NUM!	PDE2A,ITPR2,ADCY3,MYL6B,PLCL2,PDE4B,PDE1A,KCNH2,MYH7B,ACTA2,PDE3B,PDE1B,PDE5A,CACNG7,ACTG2,ADCY8,MYH1
Dopamine Degradation	1.45	0.2	-0.816	ALDH4A1,ALDH2,MAOB,ALDH1L2,ALDH3A1,MAOA
Dendritic Cell Maturation	1.43	0.124	2.132	PIK3C2B,PIK3R1,IL15,PIK3R5,FGFR2,COL10A1,PLCL2,CREB3L4,IL33,TLR2,FGFR3,COL1A2,COL1A1,IL18,IL1RL2,HLA-DMA,FSCN1,IRS1,HLA-DMB,ATF4,PIK3CD,COL18A1,TNFRSF11B
Renal Cell Carcinoma Signaling	1.43	0.148	1	UBD,FGFR3,PIK3C2B,FOS,HGF,PIK3R1,IRS1,PIK3R5,TGFA,EGLN3,FGFR2,PIK3CD
Phenylethylamine Degradation I	1.42	0.5	#NUM!	AOC3,ALDH2
α-tocopherol Degradation	1.42	0.5	#NUM!	CYP4F3,CYP4F12
Melatonin Degradation II	1.42	0.5	#NUM!	MAOB,MAOA
Trans, trans-farnesyl Diphosphate Biosynthesis	1.42	0.5	#NUM!	FDPS,IDI1
PAK Signaling	1.41	0.14	2.138	PIK3C2B,PAK1IP1,PIK3R1,PIK3R5,FGFR2,MYL6B,PDGFC,LIMK1,NCK2,FGFR3,ITGA3,IRS1,EPHB3,PIK3CD
GM-CSF Signaling	1.4	0.151	1.508	FGFR3,PIK3C2B,CAMK2A,PIK3R1,IRS1,CISH,LYN,PIK3R5,FGFR2,PIK3CD,CAMK2B
Role of NANOG in Mammalian Embryonic Stem Cell Pluripotency	1.37	0.133	1	PIK3C2B,PIK3R1,PIK3R5,FGFR2,FZD1,TCF7L1,SOX2,FGFR3,LIFR,WNT10A,IRS1,WNT4,GATA6,PIK3CD,FZD5,WNT5B
Oleate Biosynthesis II (Animals)	1.35	0.3	#NUM!	SCD,PTPRT,ALDH6A1
Glycine Betaine Degradation	1.35	0.3	#NUM!	SHMT1,SHMT2,SDSL
Remodeling of Epithelial Adherens Junctions	1.32	0.152	#NUM!	NME1,TUBB3,ACTA2,HGF,TUBG1,TUBB2A,DNM3,TUBB4A,ACTG2,TUBB2B
UVB-Induced MAPK Signaling	1.32	0.152	0.632	FGFR3,PIK3C2B,FOS,PIK3R1,IRS1,PIK3R5,FGFR2,PIK3CD,PRKD1,EIF4EBP1
Mitochondrial L-carnitine Shuttle Pathway	1.31	0.235	-1	ACSL3,ACSBG1,ACSL4,CPT1C
Oxidative Ethanol Degradation III	1.31	0.235	0	ALDH4A1,ALDH2,ALDH1L2,ALDH3A1
Gap Junction Signaling	1.3	0.12	#NUM!	PIK3C2B,TUBB3,GJC2,ITPR2,PIK3R1,ADCY3,TUBB2A,TUBG1,GNAQ,PIK3R5,FGFR2,PLCL2,TUBB2B,FGFR3,NOV,ACTA2,IRS1,PIK3CD,TUBB4A,ACTG2,ADCY8,NPR2,PRKD1
IL-17 Signaling	1.29	0.141	#NUM!	MAP2K6,CXCL10,FGFR3,PIK3C2B,MMP3,TIMP1,PIK3R1,IRS1,PIK3R5,FGFR2,PIK3CD,PTGS2
Small Cell Lung Cancer Signaling	1.29	0.141	1.265	NOS1,FGFR3,PIK3C2B,PIK3R1,IRS1,SUV39H1,PIK3R5,FGFR2,CYCS,PIK3CD,PTGS2,PTEN
Leptin Signaling in Obesity	1.29	0.141	0.333	FGFR3,PIK3C2B,FOXO1,PDE3B,PIK3R1,IRS1,ADCY3,PIK3R5,FGFR2,PIK3CD,PLCL2,ADCY8
IL-15 Signaling	1.29	0.145	#NUM!	FGFR3,PIK3C2B,IL2RG,PIK3R1,IRS1,SYK,IL15,PIK3R5,FGFR2,PIK3CD,IL2RB
Agrin Interactions at Neuromuscular Junction	1.29	0.149	1.667	ITGB2,ITGA3,NRG2,ACTA2,ITGA6,RAPSN,ITGA1,ACTG2,AGRN,ITGB3
UVA-Induced MAPK Signaling	1.25	0.133	0.905	PIK3C2B,PIK3R1,PIK3R5,FGFR2,PLCL2,FGFR3,FOS,RPS6KA6,TIPARP,IRS1,CYCS,PIK3CD,RPS6KA1,RPS6KA2
Sumoylation Pathway	1.24	0.135	0	RAN,RHOJ,ARHGDIB,FAS,FOS,RHOV,AR,RHOB,RND3,RCC1,RHOU,RHOF,RFC3
Role of p14/p19ARF in Tumor Suppression	1.23	0.167	-1.134	FGFR3,PIK3C2B,PIK3R1,IRS1,PIK3R5,FGFR2,PIK3CD
Serotonin Receptor Signaling	1.23	0.167	#NUM!	GCH1,MAOB,HTR1B,ADCY3,SLC6A4,ADCY8,MAOA
cAMP-mediated signaling	1.23	0.116	1	AKAP12,CAMK1D,PDE1A,HTR1B,CAMK2A,PDE3B,RGS10,ATF4,ADCY8,PTGER4,CAMK2B,RGS2,PDE2A,ADCY3,RGS7,RAPGEF3,PDE4B,CREB3L4,GPER1,DUSP9,RAP1GAP,PDE1B,S1PR1,PDE5A,PTGER2,RPS6KA1
Folate Polyglutamylation	1.23	0.4	#NUM!	SHMT1,SHMT2
AMPK Signaling	1.22	0.116	2.357	PIK3R1,PIK3R5,EIF4EBP1,FGFR3,CCNA2,PCK2,ATF4,CPT1C,ADRA1B,PIK3C2B,ACACB,AK3,FGFR2,CREB3L4,SLC2A4,ADRA1D,AK6,AK5,FOXO1,PFKFB4,IRS1,AK4,PIK3CD,HMGCR,PHF10
IL-10 Signaling	1.21	0.145	#NUM!	IL33,MAP2K6,FOS,IL4R,IL18,IL1RL2,IL1RL1,CD14,IL1R1,IL18RAP
Antiproliferative Role of TOB in T Cell Signaling	1.21	0.192	#NUM!	CCNA2,TGFB2,TGFB3,TOB1,RPS6KA1
Clathrin-mediated Endocytosis Signaling	1.2	0.117	#NUM!	PIK3C2B,PIK3R1,FGF14,PIK3R5,DNM3,VEGFC,FGFR2,PDGFC,ITGB7,ITGB3,FGF1,FGFR3,UBD,FGF21,ITGB2,LYZ,IGF1,ACTA2,IRS1,FGF11,PIK3CD,ACTG2,ITGB4,SH3KBP1
Myc Mediated Apoptosis Signaling	1.18	0.143	#NUM!	FGFR3,PIK3C2B,IGF1,PIK3R1,IRS1,PIK3R5,FGFR2,CYCS,PIK3CD,FAS
Protein Kinase A Signaling	1.17	0.106	0.164	AKAP12,DUSP8,PTPN14,MYL6B,PDE1A,GNG7,PTEN,CDC25B,DUSP5,CAMK2A,PTPRJ,PDE3B,TGFB2,ATF4,ADCY8,PTPRT,PRKD1,CAMK2B,PDE2A,PTPRK,ADD2,ITPR2,ADCY3,GNAQ,PLCL2,CREB3L4,PDE4B,TCF7L1,PTP4A1,PTPDC1,DHH,DUSP9,ADD3,PDE1B,KDELR3,TGFB3,PDE5A,NFATC2,PTGS2,PTPN22,SIRPA
GADD45 Signaling	1.16	0.211	#NUM!	GADD45B,GADD45A,BRCA1,CCNB1
Pregnenolone Biosynthesis	1.14	0.25	#NUM!	CYP26B1,MICAL2,CYP4F11
VEGF Signaling	1.13	0.13	1.732	FGFR3,PIK3C2B,FOXO1,FLT1,ACTA2,PIK3R1,IRS1,PIK3R5,VEGFC,FGFR2,PIK3CD,ACTG2,PDGFC
Sperm Motility	1.11	0.125	0.577	SLC16A10,PDE2A,ITPR2,ABHD3,ZAN,SLC12A2,PDE4B,PLCL2,PDE1A,PLA2G7,PLA2G4A,PLA2G4B,PDE1B,PRKD1,PTK7
Xenobiotic Metabolism Signaling	1.11	0.11	#NUM!	MAP2K6,ALDH4A1,GSTM5,CAMK1D,PIK3R1,MAF,PIK3R5,FMO5,FGFR3,CHST2,ALDH2,MAOB,CAMK2A,CYP3A5,ALDH3A1,PRKD1,AHR,ALDH6A1,CAMK2B,ABCB1,PIK3C2B,MGMT,FGFR2,AHRR,ALDH1L2,IRS1,PIK3CD,HS3ST5,GSTP1,MAOA
Renin-Angiotensin Signaling	1.09	0.124	1.732	PIK3C2B,ITPR2,PIK3R1,ADCY3,PIK3R5,GNAQ,FGFR2,FGFR3,FOS,IRS1,SHC2,PIK3CD,PTGER2,ADCY8,PRKD1
p70S6K Signaling	1.09	0.122	1	PIK3C2B,IL2RG,IL4R,PIK3R1,PIK3R5,GNAQ,FGFR2,PLCL2,FGFR3,F2RL1,MAPT,IRS1,SYK,LYN,PIK3CD,PRKD1
Antiproliferative Role of Somatostatin Receptor 2	1.08	0.137	1.667	NOS1,FGFR3,PIK3C2B,PIK3R1,IRS1,PIK3R5,FGFR2,PIK3CD,NPR2,GNG7
Methylglyoxal Degradation VI	1.08	1	#NUM!	LDHD
L-cysteine Degradation II	1.08	1	#NUM!	CTH
Asparagine Biosynthesis I	1.08	1	#NUM!	ASNS
Lanosterol Biosynthesis	1.08	1	#NUM!	LSS
Adenine and Adenosine Salvage III	1.08	0.333	#NUM!	ADA,HPRT1
IL-3 Signaling	1.07	0.133	0.302	FGFR3,PIK3C2B,GAB2,FOS,FOXO1,PIK3R1,IRS1,PIK3R5,FGFR2,PIK3CD,PRKD1
Melanoma Signaling	1.06	0.145	1.134	FGFR3,PIK3C2B,PIK3R1,IRS1,PIK3R5,FGFR2,PIK3CD,PTEN
Fcγ Receptor-mediated Phagocytosis in Macrophages and Monocytes	1.06	0.129	0.577	NCK2,GAB2,ACTA2,VAV3,PIK3R1,EZR,SYK,LYN,ACTG2,FYB1,PRKD1,PTEN
Ephrin Receptor Signaling	1.05	0.116	2.887	SH2D3C,EFNA3,GNAQ,CXCL12,VEGFC,EPHA4,CREB3L4,GNAZ,PDGFC,EFNA4,GNG7,FGF1,LIMK1,NCK2,ITGA3,GNA15,SORBS1,EFNA5,ATF4,EPHB3
Fatty Acid Activation	1.05	0.231	#NUM!	ACSL3,ACSBG1,ACSL4
Ethanol Degradation IV	1.03	0.19	0	ALDH4A1,ALDH2,ALDH1L2,ALDH3A1
Actin Nucleation by ARP-WASP Complex	1.03	0.143	1.89	NCK2,RHOV,ITGA3,RND3,RHOB,RHOU,RHOJ,RHOF
PKCθ Signaling in T Lymphocytes	1.03	0.117	2.673	PIK3C2B,CACNB1,PIK3R1,CACNB4,PIK3R5,FGFR2,FGFR3,FOS,CAMK2A,HLA-DMA,VAV3,IRS1,HLA-DMB,CACNG7,NFATC2,PIK3CD,CACNB2,CAMK2B
Salvage Pathways of Pyrimidine Ribonucleotides	1	0.126	0.577	MAP2K6,CDK18,NME1,NME4,DAPK1,APOBEC1,AK5,UPP1,MAPK6,GRK6,AK4,LIMK1
Corticotropin Releasing Hormone Signaling	0.999	0.119	-0.535	NOS1,CACNB1,ITPR2,CACNB4,ADCY3,GNAQ,CREB3L4,FOS,CACNG7,ATF4,CACNB2,PTGS2,ADCY8,NPR2,GLI1,PRKD1
Fatty Acid β-oxidation I	0.992	0.167	-0.447	ACSL3,ACSBG1,ACSL4,IVD,EHHADH
Regulation of Actin-based Motility by Rho	0.982	0.128	2.111	RHOV,ITGA3,RND3,ACTA2,RHOB,RHOU,RHOJ,MYL6B,ACTG2,RHOF,LIMK1
Rac Signaling	0.974	0.121	1.604	FGFR3,PIK3C2B,NOX4,TIAM1,ITGA3,CYFIP2,PIK3R1,IRS1,PIK3R5,FGFR2,PIK3CD,PARD6A,IQGAP3,LIMK1
Isoleucine Degradation I	0.971	0.214	#NUM!	BCAT1,ACAT2,EHHADH
B Cell Receptor Signaling	0.966	0.112	0.894	MAP2K6,BLNK,GAB2,PIK3C2B,PIK3R1,PIK3R5,FGFR2,CREB3L4,PTEN,FGFR3,EBF1,CAMK2A,FOXO1,VAV3,IRS1,SYK,LYN,ATF4,NFATC2,PIK3CD,CAMK2B
Angiopoietin Signaling	0.963	0.13	#NUM!	FGFR3,PIK3C2B,FOXO1,PIK3R1,IRS1,PIK3R5,FGFR2,ANGPT4,PIK3CD,BIRC5
Non-Small Cell Lung Cancer Signaling	0.963	0.13	1.667	FGFR3,PIK3C2B,ITPR2,PIK3R1,IRS1,SUV39H1,PIK3R5,TGFA,FGFR2,PIK3CD
LPS-stimulated MAPK Signaling	0.956	0.126	0.905	MAP2K6,FGFR3,PIK3C2B,FOS,PIK3R1,IRS1,PIK3R5,CD14,FGFR2,PIK3CD,PRKD1
PEDF Signaling	0.956	0.126	0.905	FGFR3,PIK3C2B,GDNF,PIK3R1,IRS1,PIK3R5,FGFR2,PIK3CD,TCF7L1,NGF,FAS
Synaptic Long Term Depression	0.953	0.113	2.065	NOS1,CACNB1,ABHD3,ITPR2,GRID1,CACNB4,GNAQ,PLCL2,GNAZ,PLA2G7,PLA2G4A,GNA15,IGF1,PLA2G4B,LYN,CACNG7,CACNB2,NPR2,PRKD1
STAT3 Pathway	0.952	0.124	1.732	FGFR3,IL2RG,IL4R,IGF1,FLT1,HGF,CISH,TGFB2,TGFA,FGFR2,FGFRL1,DDR1
Cancer Drug Resistance By Drug Efflux	0.948	0.143	#NUM!	ABCB1,FOXO1,PIK3R1,PIK3CD,PTGS2,PDK1,PTEN
EGF Signaling	0.944	0.132	1.667	FGFR3,PIK3C2B,FOS,ITPR2,PIK3R1,IRS1,PIK3R5,FGFR2,PIK3CD
CD40 Signaling	0.935	0.128	1.667	MAP2K6,FGFR3,PIK3C2B,FOS,PIK3R1,IRS1,PIK3R5,FGFR2,PIK3CD,PTGS2
Acute Phase Response Signaling	0.934	0.112	2.673	MAP2K6,C3,FN1,C1S,PIK3R1,IL6R,VWF,IL1R1,RBP1,CRABP1,IL33,C4A/C4B,FOS,IL18,F8,OSMR,PIK3CD,SERPINE1,TNFRSF11B
TR/RXR Activation	0.928	0.122	#NUM!	FGFR3,KLF9,PIK3C2B,COL6A3,PDE3B,PIK3R1,IRS1,PIK3R5,FGFR2,PIK3CD,THRB,RCAN2
FAK Signaling	0.928	0.122	#NUM!	FGFR3,PIK3C2B,ITGA3,ACTA2,PIK3R1,IRS1,PIK3R5,FGFR2,PIK3CD,ACTG2,TNS1,PTEN
Fc Epsilon RI Signaling	0.908	0.118	1.069	MAP2K6,PIK3C2B,PIK3R1,PIK3R5,FGFR2,FGFR3,PLA2G4A,VAV3,IRS1,SYK,PLA2G4B,LYN,PIK3CD,PRKD1
Role of NFAT in Regulation of the Immune Response	0.907	0.11	1.886	BLNK,PIK3C2B,ITPR2,PIK3R1,GNAQ,PIK3R5,FGFR2,GNAZ,GNG7,FGFR3,FOS,GNA15,HLA-DMA,SYK,IRS1,HLA-DMB,LYN,NFATC2,PIK3CD,RCAN2
Factors Promoting Cardiogenesis in Vertebrates	0.905	0.124	#NUM!	NOX4,LRP5,CDC6,TDGF1,TGFB2,TGFB3,FZD5,TCF7L1,FZD1,ACVR1B,PRKD1
Crosstalk between Dendritic Cells and Natural Killer Cells	0.905	0.124	#NUM!	IL2RG,IL18,CAMK2A,ACTA2,FSCN1,IL15,TNFSF10,ACTG2,FAS,IL2RB,CAMK2B
Vitamin-C Transport	0.901	0.2	#NUM!	NXN,SLC2A4,SLC2A3
Ethanol Degradation II	0.901	0.156	-0.447	ALDH4A1,ALDH2,ADH7,ALDH1L2,ALDH3A1
ErbB4 Signaling	0.887	0.129	1	FGFR3,PIK3C2B,NRG2,PIK3R1,IRS1,PIK3R5,FGFR2,PIK3CD,PRKD1
Cyclins and Cell Cycle Regulation	0.882	0.125	-2.646	HDAC9,CCNA2,HDAC11,SUV39H1,E2F7,TGFB2,TGFB3,E2F2,E2F8,CCNB1
GNRH Signaling	0.874	0.111	2.138	MAP2K6,CACNB1,ITPR2,CACNB4,ADCY3,GNAQ,MMP2,CREB3L4,GNG7,FOS,CAMK2A,GNA15,CACNG7,ATF4,CACNB2,ADCY8,PRKD1,CAMK2B
Role of Pattern Recognition Receptors in Recognition of Bacteria and Viruses	0.872	0.115	1.265	PIK3C2B,OAS1,C3,PIK3R1,PIK3R5,FGFR2,TLR2,FGFR3,IL18,IRS1,SYK,TGFB3,TGFB2,PIK3CD,PRKD1
Huntington's Disease Signaling	0.869	0.105	1.5	PIK3R1,PIK3R5,RCOR2,NGF,GNG7,TGM2,FGFR3,GNA15,IGF1,HDAC11,ATF4,PRKD1,HDAC9,PIK3C2B,HSPA9,GNAQ,FGFR2,DNM3,CREB3L4,HSPA2,TAF9B,UBD,IRS1,HAP1,PIK3CD,CYCS
Type II Diabetes Mellitus Signaling	0.866	0.112	-0.632	PIK3C2B,ACSL3,CACNB1,PIK3R1,CACNB4,PIK3R5,FGFR2,SLC2A4,FGFR3,ACSBG1,IRS1,ACSL4,CACNG7,CACNB2,PIK3CD,PRKD1,TNFRSF11B
tRNA Splicing	0.866	0.143	0	PDE2A,PDE3B,PDE1B,PDE5A,PDE4B,PDE1A
Tumoricidal Function of Hepatic Natural Killer Cells	0.864	0.167	#NUM!	ENDOG,SERPINB9,CYCS,FAS
Tryptophan Degradation III (Eukaryotic)	0.864	0.167	0	L3HYPDH,ACAT2,EHHADH,IDO2
Sucrose Degradation V (Mammalian)	0.853	0.25	#NUM!	KHK,SI
Histidine Degradation III	0.853	0.25	#NUM!	MTHFD2,AMDHD1
Extrinsic Prothrombin Activation Pathway	0.838	0.188	#NUM!	PROS1,THBD,F3
Mismatch Repair in Eukaryotes	0.838	0.188	#NUM!	MSH3,EXO1,RFC3
Glutaryl-CoA Degradation	0.838	0.188	#NUM!	L3HYPDH,ACAT2,EHHADH
Wnt/Ca+ pathway	0.837	0.129	1.414	CAMK2A,NFATC2,ATF4,FZD5,PLCL2,FZD1,CREB3L4,WNT5B
PPAR Signaling	0.833	0.12	0	IL33,NR2F1,FOS,IL18,IL1RL2,IL1RL1,PTGS2,IL1R1,PDGFC,IL18RAP,TNFRSF11B
MIF Regulation of Innate Immunity	0.83	0.14	0	PLA2G4A,FOS,PLA2G4B,CD14,PTGS2,CD74
Oncostatin M Signaling	0.818	0.147	2.236	TIMP3,MMP3,MMP13,OSMR,PLAU
SAPK/JNK Signaling	0.814	0.117	1.897	MAP4K3,FGFR3,PIK3C2B,DUSP8,GADD45A,PIK3R1,IRS1,PIK3R5,FGFR2,PIK3CD,MAPK8IP1,GNG7
Ceramide Signaling	0.81	0.118	-1.508	FGFR3,PIK3C2B,FOS,PIK3R1,IRS1,S1PR1,PIK3R5,FGFR2,CYCS,PIK3CD,TNFRSF11B
JAK/Stat Signaling	0.807	0.12	1.265	FGFR3,PIK3C2B,FOS,PIK3R1,IRS1,CISH,PIK3R5,GNAQ,FGFR2,PIK3CD
Ephrin B Signaling	0.807	0.123	2.828	NCK2,GNA15,VAV3,GNAQ,CXCL12,EPHB3,GNAZ,GNG7,LIMK1
β-alanine Degradation I	0.794	0.5	#NUM!	ALDH6A1
Guanine and Guanosine Salvage I	0.794	0.5	#NUM!	HPRT1
Spermine Biosynthesis	0.794	0.5	#NUM!	AMD1
Alanine Degradation III	0.794	0.5	#NUM!	GPT2
Alanine Biosynthesis II	0.794	0.5	#NUM!	GPT2
L-cysteine Degradation III	0.794	0.5	#NUM!	GOT1
Spermidine Biosynthesis I	0.794	0.5	#NUM!	AMD1
Anandamide Degradation	0.794	0.5	#NUM!	FAAH
Glycine Degradation (Creatine Biosynthesis)	0.794	0.5	#NUM!	GATM
Cysteine Biosynthesis/Homocysteine Degradation	0.794	0.5	#NUM!	CTH
Putrescine Biosynthesis III	0.794	0.5	#NUM!	ODC1
Aldosterone Signaling in Epithelial Cells	0.789	0.108	0.832	PIK3C2B,ITPR2,PIK3R1,SLC12A2,HSPA9,PIK3R5,FGFR2,PLCL2,HSPA2,FGFR3,SCNN1A,DNAJC28,HSPA12B,IRS1,ASIC1,PIK3CD,PRKD1,HSPA4L
Unfolded protein response	0.786	0.13	#NUM!	DDIT3,INSIG1,HSPA9,CEBPD,ATF4,HSPA2,CEBPG
Endometrial Cancer Signaling	0.782	0.125	1.134	FGFR3,PIK3C2B,PIK3R1,IRS1,PIK3R5,FGFR2,PIK3CD,PTEN
MIF-mediated Glucocorticoid Regulation	0.78	0.143	-0.447	PLA2G4A,PLA2G4B,CD14,PTGS2,CD74
RAN Signaling	0.78	0.176	#NUM!	RCC1,RAN,KPNA2
γ-linolenate Biosynthesis II (Animals)	0.78	0.176	#NUM!	ACSL3,ACSBG1,ACSL4
Mouse Embryonic Stem Cell Pluripotency	0.773	0.114	1.732	SOX2,LIFR,FGFR3,PIK3C2B,PIK3R1,IRS1,PIK3R5,FGFR2,FZD5,PIK3CD,TCF7L1,FZD1
Role of Oct4 in Mammalian Embryonic Stem Cell Pluripotency	0.764	0.133	#NUM!	SOX2,NR2F1,KDM5B,SPP1,BRCA1,ASH2L
Hepatic Cholestasis	0.763	0.108	#NUM!	ABCB1,IL1RL1,NR1H4,ADCY3,SLCO1A2,IL1R1,IL18RAP,IL33,IL18,IL1RL2,TGFB3,TGFB2,CD14,ABCB11,ADCY8,PRKD1,TNFRSF11B
Netrin Signaling	0.755	0.123	#NUM!	NCK2,CACNB1,UNC5B,CACNB4,NFATC2,CACNG7,CACNB2,ABLIM1
Eicosanoid Signaling	0.755	0.123	0	PLA2G4A,ABHD3,PLA2G4B,PTGER2,PTGS2,PLA2G7,PTGER4,DPEP2
IGF-1 Signaling	0.753	0.113	1.667	FGFR3,PIK3C2B,FOS,NOV,CTGF,FOXO1,IGF1,PIK3R1,IRS1,PIK3R5,FGFR2,PIK3CD
Interferon Signaling	0.744	0.139	0	IFITM3,IFIT3,OAS1,MED14,ISG15
Complement System	0.744	0.139	2	C4A/C4B,ITGB2,C3,C1S,CFH
ERK5 Signaling	0.73	0.121	0.707	FOS,RPS6KA6,GNAQ,ATF4,RPS6KA1,RPS6KA2,CREB3L4,NGF
Valine Degradation I	0.727	0.167	#NUM!	BCAT1,EHHADH,ALDH6A1
Production of Nitric Oxide and Reactive Oxygen Species in Macrophages	0.72	0.104	1.789	PIK3C2B,PIK3R1,PIK3R5,FGFR2,RHOJ,NCF4,TLR2,FGFR3,FOS,RHOV,LYZ,RND3,RHOB,IRS1,RHOU,PIK3CD,RHOF,SIRPA,PRKD1,TNFRSF11B
Telomerase Signaling	0.714	0.111	1.265	FGFR3,HDAC9,PIK3C2B,IL2RG,PIK3R1,HDAC11,IRS1,TERT,PIK3R5,FGFR2,PIK3CD,IL2RB
Cell Cycle Regulation by BTG Family Proteins	0.71	0.135	-1.342	E2F7,BTG2,HOXB9,E2F2,E2F8
Lymphotoxin β Receptor Signaling	0.705	0.119	0.707	FGFR3,PIK3C2B,PIK3R1,IRS1,PIK3R5,FGFR2,CYCS,PIK3CD
PTEN Signaling	0.705	0.109	-1.732	FLT1,PIK3R1,PIK3R5,FGFR2,CNKSR3,DDR1,PTEN,FGFR3,ITGA3,FOXO1,PIK3CD,FGFRL1,BCL2L11
Gαs Signaling	0.695	0.11	0.577	RGS2,ADD3,GPER1,ADD2,ADCY3,ATF4,RAPGEF3,PTGER2,CREB3L4,ADCY8,PTGER4,GNG7
Ketogenesis	0.694	0.2	#NUM!	ACAT2,HMGCS1
Calcium Transport I	0.694	0.2	#NUM!	ATP2A3,ATP2C2
NGF Signaling	0.687	0.108	0.832	FGFR3,PIK3C2B,RPS6KA6,PIK3R1,IRS1,PIK3R5,ATF4,FGFR2,PIK3CD,RPS6KA1,RPS6KA2,CREB3L4,NGF
Ubiquinol-10 Biosynthesis (Eukaryotic)	0.678	0.158	#NUM!	CYP26B1,MICAL2,CYP4F11
D-myo-inositol (1,3,4)-trisphosphate Biosynthesis	0.678	0.158	#NUM!	ITPKB,ITPKA,PTEN
mTOR Signaling	0.665	0.102	1.414	PIK3C2B,PIK3R1,PIK3R5,VEGFC,FGFR2,RHOJ,PDGFC,EIF4EBP1,FGFR3,RHOV,RPS6KA6,RND3,RHOB,IRS1,RHOU,PIK3CD,RPS6KA1,RPS6KA2,RHOF,PRKD1
GPCR-Mediated Nutrient Sensing in Enteroendocrine Cells	0.659	0.108	1.732	CACNB1,GNA15,ITPR2,CACNB4,ADCY3,GNAQ,CACNG7,CACNB2,PLCL2,ADCY8,PRKD1,GNG7
Basal Cell Carcinoma Signaling	0.659	0.116	1.134	WNT10A,GLIS1,WNT4,FZD5,TCF7L1,FZD1,GLI1,WNT5B
B Cell Development	0.653	0.138	#NUM!	SPN,HLA-DMA,HLA-DMB,IL7
IL-12 Signaling and Production in Macrophages	0.646	0.104	#NUM!	PIK3C2B,PIK3R1,MAF,PIK3R5,FGFR2,TLR2,FGFR3,FOS,LYZ,IL18,IRS1,TGFB3,TGFB2,PIK3CD,PRKD1
Tight Junction Signaling	0.641	0.102	#NUM!	CPSF2,TIAM1,MYL6B,CASK,CNKSR3,MYH7B,PARD6A,PTEN,FOS,ACTA2,CLDN1,TGFB3,TGFB2,ARHGEF2,ACTG2,MYH1,TNFRSF11B
Proline Degradation	0.636	0.333	#NUM!	ALDH4A1
S-methyl-5-thio-α-D-ribose 1-phosphate Degradation	0.636	0.333	#NUM!	MRI1
Tetrahydrobiopterin Biosynthesis I	0.636	0.333	#NUM!	GCH1
D-glucuronate Degradation I	0.636	0.333	#NUM!	DCXR
Hypusine Biosynthesis	0.636	0.333	#NUM!	DHPS
Biotin-carboxyl Carrier Protein Assembly	0.636	0.333	#NUM!	ACACB
Tetrahydrobiopterin Biosynthesis II	0.636	0.333	#NUM!	GCH1
Glutamate Degradation II	0.636	0.333	#NUM!	GOT1
Tyrosine Biosynthesis IV	0.636	0.333	#NUM!	PCBD2
L-serine Degradation	0.636	0.333	#NUM!	SDSL
Fatty Acid β-oxidation III (Unsaturated, Odd Number)	0.636	0.333	#NUM!	EHHADH
Aspartate Biosynthesis	0.636	0.333	#NUM!	GOT1
Melatonin Signaling	0.636	0.114	-0.378	MAP2K6,CAMK2A,GNAQ,PLCL2,SLC2A4,RORB,PRKD1,CAMK2B
PCP pathway	0.628	0.117	1.134	RSPO3,WNT10A,WNT4,FZD5,FZD1,WNT5B,LGR4
NF-κB Signaling	0.627	0.101	2.357	MAP2K6,PIK3C2B,FLT1,PIK3R1,PIK3R5,FGFR2,IL1R1,NGF,DDR1,IL33,TLR2,FGFR3,IL18,IRS1,TGFA,PIK3CD,FGFRL1,TNFRSF11B
Erythropoietin Signaling	0.625	0.111	#NUM!	FGFR3,PIK3C2B,FOS,PIK3R1,IRS1,PIK3R5,FGFR2,PIK3CD,PRKD1
Acute Myeloid Leukemia Signaling	0.617	0.109	1.667	MAP2K6,FGFR3,PIK3C2B,PIK3R1,IRS1,PIK3R5,FGFR2,PIK3CD,TCF7L1,EIF4EBP1
nNOS Signaling in Skeletal Muscle Cells	0.617	0.125	#NUM!	NOS1,CACNB1,CACNB4,CACNG7,CACNB2
PPARα/RXRα Activation	0.614	0.101	0	MAP2K6,IL1RL1,ADCY3,GNAQ,PLCL2,IL1R1,ABCA1,ACVR1B,IL18RAP,NR2F1,CHD5,GNA15,IL1RL2,IRS1,TGFB3,TGFB2,ADCY8
NRF2-mediated Oxidative Stress Response	0.614	0.1	-1.414	MAP2K6,PIK3C2B,GSTM5,PIK3R1,MAF,PIK3R5,HERPUD1,FGFR2,FGFR3,FOS,ACTA2,IRS1,PMF1/PMF1-BGLAP,ATF4,PIK3CD,ACTG2,AOX1,GSTP1,PRKD1
HGF Signaling	0.608	0.105	0.905	FGFR3,PIK3C2B,FOS,ITGA3,HGF,PIK3R1,IRS1,PIK3R5,FGFR2,PIK3CD,PTGS2,PRKD1
Wnt/β-catenin Signaling	0.6	0.101	1.604	LRP5,AXIN2,GNAQ,FZD1,TCF7L1,ACVR1B,SOX2,UBD,CDH2,WNT10A,TLE3,TGFB3,TGFB2,WNT4,FZD5,WNT5B,SOX5
CCR3 Signaling in Eosinophils	0.589	0.103	0.632	PIK3C2B,ITPR2,PIK3R1,PIK3R5,FGFR2,GNG7,LIMK1,FGFR3,PLA2G4A,IRS1,PLA2G4B,PIK3CD,PRKD1
Insulin Receptor Signaling	0.588	0.102	0.577	PIK3C2B,PIK3R1,PIK3R5,FGFR2,SLC2A4,EIF4EBP1,PTEN,FGFR3,SCNN1A,FOXO1,PDE3B,IRS1,ASIC1,PIK3CD
Prolactin Signaling	0.586	0.108	1	FGFR3,PIK3C2B,FOS,PIK3R1,IRS1,PIK3R5,FGFR2,PIK3CD,PRKD1
Altered T Cell and B Cell Signaling in Rheumatoid Arthritis	0.586	0.108	#NUM!	IL33,TLR2,IL18,SPP1,CSF1,HLA-DMA,HLA-DMB,IL15,FAS
CD28 Signaling in T Helper Cells	0.574	0.102	1.508	FGFR3,FOS,PIK3C2B,HLA-DMA,ITPR2,SYK,PIK3R1,IRS1,HLA-DMB,PIK3R5,NFATC2,FGFR2,PIK3CD
PXR/RXR Activation	0.561	0.111	#NUM!	SCD,ABCB1,FOXO1,PCK2,CYP3A5,ABCB11,ABCB9
Sertoli Cell-Sertoli Cell Junction Signaling	0.549	0.0983	#NUM!	NOS1,TUBB3,MYO7A,TUBG1,TUBB2A,PLS1,TUBB2B,PTEN,MPP6,EPN2,ITGA3,ACTA2,SORBS1,CLDN1,TGFB3,TUBB4A,ACTG2
Pyridoxal 5'-phosphate Salvage Pathway	0.54	0.109	1.134	MAP2K6,CDK18,DAPK1,PNPO,MAPK6,GRK6,LIMK1
Stearate Biosynthesis I (Animals)	0.536	0.116	-2.236	ACSL3,ACSBG1,ZADH2,ACSL4,THEM4
Toll-like Receptor Signaling	0.535	0.107	0.816	IL33,TLR2,MAP2K6,UBD,FOS,IL18,IL1RL1,CD14
ATM Signaling	0.53	0.103	-0.707	RAD51,GADD45B,GADD45A,SUV39H1,RBBP8,ATF4,CREB3L4,BRCA1,CHEK1,CCNB1
Synaptic Long Term Potentiation	0.53	0.101	1.155	CAMK2A,GNA15,ITPR2,GNAQ,ATF4,RAPGEF3,PLCL2,RPS6KA1,CREB3L4,ADCY8,PRKD1,CAMK2B
Arsenate Detoxification I (Glutaredoxin)	0.529	0.25	#NUM!	AS3MT
Retinoate Biosynthesis II	0.529	0.25	#NUM!	RBP1
2-ketoglutarate Dehydrogenase Complex	0.529	0.25	#NUM!	DHTKD1
Heme Biosynthesis from Uroporphyrinogen-III I	0.529	0.25	#NUM!	CPOX
Spermine and Spermidine Degradation I	0.529	0.25	#NUM!	SAT2
Geranylgeranyldiphosphate Biosynthesis	0.529	0.25	#NUM!	FDPS
Proline Biosynthesis I	0.529	0.25	#NUM!	PYCR1
Arginine Degradation I (Arginase Pathway)	0.529	0.25	#NUM!	ALDH4A1
NAD Biosynthesis III	0.529	0.25	#NUM!	NMNAT2
L-cysteine Degradation I	0.529	0.25	#NUM!	GOT1
Phenylalanine Degradation I (Aerobic)	0.529	0.25	#NUM!	PCBD2
Nicotine Degradation II	0.526	0.111	-0.816	ADH7,CYP3A5,AOX1,INMT,FMO5,CYP51A1
NAD biosynthesis II (from tryptophan)	0.525	0.154	#NUM!	NMNAT2,IDO2
Leukotriene Biosynthesis	0.525	0.154	#NUM!	GGT6,DPEP2
Serotonin Degradation	0.52	0.108	-1.134	ALDH4A1,ALDH2,MAOB,ADH7,ALDH1L2,ALDH3A1,MAOA
Calcium Signaling	0.518	0.096	2.309	HDAC9,CACNB1,CAMK1D,ITPR2,CACNB4,ATP2A3,MYL6B,CREB3L4,MYH7B,CAMK2A,ACTA2,HDAC11,ATF4,CACNG7,NFATC2,CACNB2,RCAN2,CAMK2B,MYH1
Graft-versus-Host Disease Signaling	0.512	0.114	#NUM!	IL33,IL18,HLA-DMA,HLA-DMB,FAS
fMLP Signaling in Neutrophils	0.488	0.0984	1.732	FGFR3,PIK3C2B,NOX4,ITPR2,PIK3R1,IRS1,PIK3R5,NFATC2,FGFR2,PIK3CD,PRKD1,GNG7
Glutathione-mediated Detoxification	0.486	0.125	#NUM!	GSTM5,ANPEP,GSTP1
Superpathway of D-myo-inositol (1,4,5)-trisphosphate Metabolism	0.486	0.125	#NUM!	ITPKB,ITPKA,PTEN
Glycolysis I	0.486	0.125	#NUM!	PGK1,ENO3,ENO2
RANK Signaling in Osteoclasts	0.484	0.1	1.667	MAP2K6,FGFR3,PIK3C2B,FOS,PIK3R1,IRS1,PIK3R5,NFATC2,FGFR2,PIK3CD
IL-17A Signaling in Airway Cells	0.482	0.103	0.707	FGFR3,PIK3C2B,PIK3R1,IRS1,PIK3R5,FGFR2,PIK3CD,PTEN
PDGF Signaling	0.467	0.1	1.667	FGFR3,PIK3C2B,FOS,PIK3R1,IRS1,PIK3R5,FGFR2,PIK3CD,PDGFC
Role of CHK Proteins in Cell Cycle Checkpoint Control	0.464	0.105	0.447	E2F7,BRCA1,E2F2,E2F8,CHEK1,RFC3
Chemokine Signaling	0.464	0.103	2.646	FOS,CAMK2A,CAMK1D,GNAQ,CXCL12,LIMK1,CAMK2B
Gluconeogenesis I	0.455	0.12	#NUM!	PGK1,ENO3,ENO2
Pyruvate Fermentation to Lactate	0.45	0.2	#NUM!	LDHB
Tetrahydrofolate Salvage from 5,10-methenyltetrahydrofolate	0.45	0.2	#NUM!	MTHFD2
NAD Salvage Pathway III	0.45	0.2	#NUM!	NMNAT2
Citrulline-Nitric Oxide Cycle	0.45	0.2	#NUM!	NOS1
Tyrosine Degradation I	0.45	0.2	#NUM!	FAH
T Helper Cell Differentiation	0.447	0.101	#NUM!	IL2RG,IL4R,IL18,HLA-DMA,IL6R,HLA-DMB,TNFRSF11B
Heparan Sulfate Biosynthesis (Late Stages)	0.445	0.103	-1.633	CHST2,GLCE,AARS,EXTL1,HS3ST5,AARSD1
IL-1 Signaling	0.437	0.0978	2.121	MAP2K6,FOS,GNA15,ADCY3,GNAQ,IL1R1,GNAZ,ADCY8,GNG7
3-phosphoinositide Biosynthesis	0.431	0.0923	1.414	PIK3C2B,DUSP8,PIK3R1,PIK3R5,FGFR2,NUDT14,PPM1K,PXYLP1,PTEN,CDC25B,FGFR3,DUSP5,PTPRJ,IRS1,PIK3CD,EYA4,SIRPA,PTPN22
Role of MAPK Signaling in the Pathogenesis of Influenza	0.43	0.1	#NUM!	MAP2K6,CXCL10,PLA2G4A,ABHD3,PLA2G4B,PTGS2,PLA2G7
Calcium-induced T Lymphocyte Apoptosis	0.409	0.1	0.816	HLA-DMA,ITPR2,HLA-DMB,NFATC2,ATP2A3,PRKD1
GABA Receptor Signaling	0.409	0.0957	#NUM!	UBD,CACNB1,CACNB4,ADCY3,CACNG7,CACNB2,KCNH2,ADCY8,GABRD
Granzyme B Signaling	0.406	0.125	#NUM!	ENDOG,CYCS
NAD Biosynthesis from 2-amino-3-carboxymuconate Semialdehyde	0.389	0.167	#NUM!	NMNAT2
Proline Biosynthesis II (from Arginine)	0.389	0.167	#NUM!	PYCR1
Arginine Degradation VI (Arginase 2 Pathway)	0.389	0.167	#NUM!	PYCR1
Glycine Cleavage Complex	0.389	0.167	#NUM!	GLDC
Selenocysteine Biosynthesis II (Archaea and Eukaryotes)	0.389	0.167	#NUM!	SARS
Purine Ribonucleosides Degradation to Ribose-1-phosphate	0.389	0.167	#NUM!	ADA
Thyroid Cancer Signaling	0.381	0.103	#NUM!	GDNF,CXCL12,TCF7L1,NGF
T Cell Receptor Signaling	0.377	0.0926	#NUM!	FGFR3,PIK3C2B,FOS,VAV3,PIK3R1,IRS1,PIK3R5,NFATC2,FGFR2,PIK3CD
Sirtuin Signaling Pathway	0.374	0.0883	-0.943	GADD45B,NR1H4,SUV39H1,RBBP8,NDUFA1,LDHB,ABCA1,ATG9B,SCNN1A,PCK2,GADD45A,MAP1LC3A,CPT1C,PDK1,PGK1,TIMM8A,ARNTL,LDHD,TOMM20,MAPK6,NDUFAF2,VDAC3,FOXO1,SLC25A5,BCL2L11
Granzyme A Signaling	0.373	0.118	#NUM!	NME1,HMGB2
CTLA4 Signaling in Cytotoxic T Lymphocytes	0.357	0.0918	#NUM!	FGFR3,PIK3C2B,PIK3R1,IRS1,SYK,PIK3R5,FGFR2,PIK3CD,PTPN22
Acetone Degradation I (to Methylglyoxal)	0.353	0.103	#NUM!	CYP3A5,ZADH2,CYP51A1
Sonic Hedgehog Signaling	0.353	0.103	#NUM!	GLIS1,GLI1,CCNB1
RhoA Signaling	0.35	0.0902	1.508	RND3,IGF1,ACTA2,SEPT3,RHPN1,EZR,MYL6B,ACTG2,SEPT12,DLC1,LIMK1
Role of Hypercytokinemia/hyperchemokinemia in the Pathogenesis of Influenza	0.343	0.0976	#NUM!	IL33,CXCL10,IL18,IL15
Role of PI3K/AKT Signaling in the Pathogenesis of Influenza	0.341	0.0921	1.134	FGFR3,PIK3C2B,PIK3R1,IRS1,PIK3R5,FGFR2,PIK3CD
PI3K/AKT Signaling	0.339	0.0894	0.378	GAB2,ITGA3,FOXO1,PIK3R1,GDF15,PIK3CD,PTGS2,MAPK8IP1,THEM4,EIF4EBP1,PTEN
Thioredoxin Pathway	0.339	0.143	#NUM!	NXN
Pentose Phosphate Pathway (Non-oxidative Branch)	0.339	0.143	#NUM!	TALDO1
Tryptophan Degradation to 2-amino-3-carboxymuconate Semialdehyde	0.339	0.143	#NUM!	IDO2
Mineralocorticoid Biosynthesis	0.339	0.143	#NUM!	EBP
Aspartate Degradation II	0.339	0.143	#NUM!	GOT1
Superpathway of Inositol Phosphate Compounds	0.339	0.0873	1.789	PIK3C2B,DUSP8,PIK3R1,PIK3R5,FGFR2,NUDT14,ITPKA,PPM1K,PXYLP1,PTEN,CDC25B,FGFR3,DUSP5,ITPKB,PTPRJ,IRS1,PIK3CD,EYA4,SIRPA,PTPN22
Gα12/13 Signaling	0.337	0.0889	0.577	FGFR3,PIK3C2B,CDH2,F2RL1,VAV3,PIK3R1,IRS1,PIK3R5,FGFR2,MYL6B,PIK3CD,CDH11
Heparan Sulfate Biosynthesis	0.332	0.0923	-1.633	CHST2,GLCE,AARS,EXTL1,HS3ST5,AARSD1
Autoimmune Thyroid Disease Signaling	0.325	0.0952	#NUM!	HLA-DMA,HLA-DMB,FAS,TG
1D-myo-inositol Hexakisphosphate Biosynthesis II (Mammalian)	0.318	0.105	#NUM!	ITPKB,ITPKA
DNA damage-induced 14-3-3σ Signaling	0.318	0.105	#NUM!	BRCA1,CCNB1
Iron homeostasis signaling pathway	0.3	0.0866	#NUM!	ATP6V0A4,NUBP1,HIF3A,IL6R,GDF15,HSPA9,HBA1/HBA2,HEPH,LYRM4,HFE,SLC11A1
3-phosphoinositide Degradation	0.299	0.0861	0.277	CDC25B,DUSP5,INPP4B,DUSP8,PTPRJ,MTM1,NUDT14,EYA4,PPM1K,PXYLP1,SIRPA,PTPN22,PTEN
Airway Pathology in Chronic Obstructive Pulmonary Disease	0.298	0.125	#NUM!	MMP2
Ketolysis	0.298	0.125	#NUM!	ACAT2
Salvage Pathways of Pyrimidine Deoxyribonucleotides	0.298	0.125	#NUM!	TK1
Glucocorticoid Biosynthesis	0.298	0.125	#NUM!	EBP
ERK/MAPK Signaling	0.297	0.0854	2.183	PIK3C2B,PIK3R1,PIK3R5,FGFR2,RAPGEF3,CREB3L4,EIF4EBP1,FGFR3,PLA2G4A,FOS,ITGA3,DUSP9,IRS1,PLA2G4B,ATF4,PIK3CD,RPS6KA1
Primary Immunodeficiency Signaling	0.292	0.0909	#NUM!	BLNK,IL2RG,ADA,UNG
Glutamate Receptor Signaling	0.292	0.0893	#NUM!	SLC1A4,GRIK5,SLC17A7,GRID1,GNG7
Death Receptor Signaling	0.291	0.087	0.707	ACTA2,TIPARP,TNFSF10,CYCS,ACTG2,ARHGDIB,FAS,LIMK1
CCR5 Signaling in Macrophages	0.281	0.086	#NUM!	FOS,CACNB1,CACNB4,CACNG7,CACNB2,FAS,PRKD1,GNG7
NAD Salvage Pathway II	0.271	0.0952	#NUM!	NMNAT2,PXYLP1
Endoplasmic Reticulum Stress Pathway	0.271	0.0952	#NUM!	DDIT3,ATF4
Pathogenesis of Multiple Sclerosis	0.263	0.111	#NUM!	CXCL10
Prostanoid Biosynthesis	0.263	0.111	#NUM!	PTGS2
Heme Biosynthesis II	0.263	0.111	#NUM!	CPOX
Phospholipases	0.254	0.0847	-0.447	PLA2G4A,ABHD3,PLA2G4B,PLCL2,PLA2G7
Polyamine Regulation in Colon Cancer	0.251	0.0909	#NUM!	SAT2,ODC1
Cysteine Biosynthesis III (mammalia)	0.251	0.0909	#NUM!	MGMT,CTH
Superpathway of Methionine Degradation	0.243	0.0857	#NUM!	MGMT,GOT1,CTH
Embryonic Stem Cell Differentiation into Cardiac Lineages	0.234	0.1	#NUM!	SOX2
NAD Phosphorylation and Dephosphorylation	0.234	0.1	#NUM!	PXYLP1
Acyl-CoA Hydrolysis	0.209	0.0909	#NUM!	THEM4
Pentose Phosphate Pathway	0.209	0.0909	#NUM!	TALDO1
Purine Nucleotides De Novo Biosynthesis II	0.209	0.0909	#NUM!	ADSSL1
Dolichyl-diphosphooligosaccharide Biosynthesis	0.209	0.0909	#NUM!	ALG14
Glucocorticoid Receptor Signaling	0	0.0774	#NUM!	PIK3R1,PIK3R5,PBX1,FGFR3,AR,PCK2,TGFB2,SERPINE1,KRT16,TAF9,PIK3C2B,HSPA9,FGFR2,HSPA2,MED14,TAF9B,FOS,IRS1,TGFB3,NFATC2,PIK3CD,KRT18,PLAU,PTGS2,PHF10,TAF15
Natural Killer Cell Signaling	0	0.0833	#NUM!	FGFR3,PIK3C2B,VAV3,PIK3R1,IRS1,SYK,PIK3R5,FGFR2,PIK3CD,PRKD1
Neuregulin Signaling	0	0.0814	-0.816	ITGA3,NRG2,PIK3R1,DCN,TGFA,PRKD1,PTEN
Mitochondrial Dysfunction	0	0.0606	#NUM!	MAOB,CYCS,NDUFAF2,CPT1C,BACE2,VDAC3,NDUFA1,UQCRQ,MAOA,COX6A2
FXR/RXR Activation	0	0.08	#NUM!	IL33,C4A/C4B,IL18,C3,FOXO1,PCK2,NR1H4,ABCB11,PLTP,MTTP
RAR Activation	0	0.0802	#NUM!	PIK3R1,ADCY3,SMAD6,RBP1,CRABP1,PTEN,NR2F1,FOS,ADH7,TGFB3,TGFB2,PIK3CD,ADCY8,PRKD1,PHF10
α-Adrenergic Signaling	0	0.0706	#NUM!	ITPR2,ADCY3,GNAQ,ADCY8,PRKD1,GNG7
Activation of IRF by Cytosolic Pattern Recognition Receptors	0	0.0328	#NUM!	ZBP1,ISG15
Role of PKR in Interferon Induction and Antiviral Response	0	0.0488	#NUM!	MAP2K6,CYCS
TREM1 Signaling	0	0.0714	0.447	TLR2,IL18,IL1RL1,NLRP4,NLRP2
Cytotoxic T Lymphocyte-mediated Apoptosis of Target Cells	0	0.0645	#NUM!	CYCS,FAS
CD27 Signaling in Lymphocytes	0	0.0577	#NUM!	MAP2K6,FOS,CYCS
Induction of Apoptosis by HIV1	0	0.0667	-1	CYCS,SLC25A5,FAS,TNFRSF11B
B Cell Activating Factor Signaling	0	0.0488	#NUM!	FOS,NFATC2
IL-15 Production	0	0.0714	#NUM!	IL15,PTK7
Role of Cytokines in Mediating Communication between Immune Cells	0	0.0577	#NUM!	IL33,IL18,IL15
Mechanisms of Viral Exit from Host Cells	0	0.0732	#NUM!	ACTA2,ACTG2,PRKD1
Cardiomyocyte Differentiation via BMP Receptors	0	0.0526	#NUM!	SMAD6
CDK5 Signaling	0	0.0816	0.816	FOSB,ITGA3,MAPT,ADCY3,MAPK6,ITGA6,ADCY8,NGF
Mitotic Roles of Polo-Like Kinase	0	0.0794	-1	CDC25B,PLK4,FBXO5,PKMYT1,CCNB1
DNA Methylation and Transcriptional Repression Signaling	0	0.0294	#NUM!	SAP30
Androgen Signaling	0	0.0735	0.816	CACNB1,AR,GNA15,CACNB4,GNAQ,CACNG7,CACNB2,GNAZ,PRKD1,GNG7
Type I Diabetes Mellitus Signaling	0	0.0748	0.447	MAP2K6,HLA-DMA,HLA-DMB,CYCS,IL1R1,FAS,CPE,TNFRSF11B
Allograft Rejection Signaling	0	0.0625	#NUM!	HLA-DMA,HLA-DMB,FAS
Cleavage and Polyadenylation of Pre-mRNA	0	0.0833	#NUM!	CPSF2
G Beta Gamma Signaling	0	0.0789	2.333	CACNB1,GNA15,CACNB4,GNAQ,CACNG7,CACNB2,GNAZ,PRKD1,GNG7
G Protein Signaling Mediated by Tubby	0	0.0645	#NUM!	GNAQ,GNG7
Communication between Innate and Adaptive Immune Cells	0	0.0575	#NUM!	IL33,TLR2,CXCL10,IL18,IL15
Systemic Lupus Erythematosus Signaling	0	0.0645	#NUM!	PIK3C2B,LSM6,PIK3R1,IL6R,PIK3R5,FGFR2,IL33,FGFR3,FOS,IL18,IRS1,LYN,NFATC2,PIK3CD
Cdc42 Signaling	0	0.0698	0.447	FOS,ITGA3,EXOC4,HLA-DMA,HLA-DMB,MYL6B,PARD6A,LIMK1,IQGAP3
EIF2 Signaling	0	0.0755	2.138	PIK3C2B,NOX4,ATF3,DDIT3,ATF5,PIK3R1,PIK3R5,FGFR2,TRIB3,FGFR3,WARS,ACTA2,IRS1,ATF4,PIK3CD,ACTG2
April Mediated Signaling	0	0.0513	#NUM!	FOS,NFATC2
Retinoic acid Mediated Apoptosis Signaling	0	0.0678	#NUM!	TIPARP,TNFSF10,CYCS,CRABP1
Regulation of eIF4 and p70S6K Signaling	0	0.0584	1.414	FGFR3,PIK3C2B,ITGA3,PIK3R1,IRS1,PIK3R5,FGFR2,PIK3CD,EIF4EBP1
Neuroprotective Role of THOP1 in Alzheimer's Disease	0	0.0357	#NUM!	PRSS23,MAPT,HTRA3,KLK10
Regulation of IL-2 Expression in Activated and Anergic T Lymphocytes	0	0.0759	#NUM!	FOS,VAV3,TGFB2,TGFB3,TOB1,NFATC2
Role of Wnt/GSK-3β Signaling in the Pathogenesis of Influenza	0	0.0822	1.342	WNT10A,WNT4,FZD5,TCF7L1,FZD1,WNT5B
TWEAK Signaling	0	0.0294	#NUM!	CYCS
Nur77 Signaling in T Lymphocytes	0	0.0755	#NUM!	HDAC9,HLA-DMA,HLA-DMB,CYCS
Role of Lipids/Lipid Rafts in the Pathogenesis of Influenza	0	0.05	#NUM!	FDPS
TNFR1 Signaling	0	0.0417	#NUM!	FOS,CYCS
TNFR2 Signaling	0	0.0345	#NUM!	FOS
OX40 Signaling Pathway	0	0.0357	#NUM!	HLA-DMA,HLA-DMB
Assembly of RNA Polymerase II Complex	0	0.06	#NUM!	TAF9,TAF9B,TAF15
DNA Double-Strand Break Repair by Non-Homologous End Joining	0	0.0714	#NUM!	LIG4
IL-17A Signaling in Fibroblasts	0	0.0571	#NUM!	FOS,CEBPD
IL-17A Signaling in Gastric Cells	0	0.08	#NUM!	CXCL10,FOS
Role of JAK2 in Hormone-like Cytokine Signaling	0	0.0625	#NUM!	IRS1,SIRPA
Role of JAK family kinases in IL-6-type Cytokine Signaling	0	0.08	#NUM!	IL6R,OSMR
Dopamine-DARPP32 Feedback in cAMP Signaling	0	0.0625	0.333	NOS1,ITPR2,ADCY3,GNAQ,ATF4,ATP2A3,PLCL2,CREB3L4,ADCY8,PRKD1
Hematopoiesis from Pluripotent Stem Cells	0	0.0476	#NUM!	CSF1,IL7
Transcriptional Regulatory Network in Embryonic Stem Cells	0	0.0556	#NUM!	SOX2,GATA6,TCF7L1
iNOS Signaling	0	0.0682	#NUM!	FOS,CD14,HMGA1
nNOS Signaling in Neurons	0	0.0652	#NUM!	NOS1,CAMK2A,PRKD1
Bupropion Degradation	0	0.0833	#NUM!	CYP3A5,CYP51A1
Retinoate Biosynthesis I	0	0.0645	#NUM!	ADH7,RBP1
Nicotine Degradation III	0	0.0833	-1	ADH7,CYP3A5,AOX1,CYP51A1
Androgen Biosynthesis	0	0.0833	#NUM!	EBP
Glutathione Redox Reactions I	0	0.0455	#NUM!	GSTP1
Superpathway of Citrulline Metabolism	0	0.0667	#NUM!	NOS1
The Visual Cycle	0	0.0526	#NUM!	RBP1
D-myo-inositol-5-phosphate Metabolism	0	0.071	0.905	CDC25B,DUSP5,DUSP8,PTPRJ,NUDT14,EYA4,PPM1K,PXYLP1,SIRPA,PTPN22,PTEN
Melatonin Degradation I	0	0.0351	#NUM!	CYP3A5,CYP51A1
Triacylglycerol Degradation	0	0.075	#NUM!	FAAH,AARS,AARSD1
Estrogen Biosynthesis	0	0.0769	#NUM!	CYP3A5,HSD17B7,CYP51A1
Chondroitin Sulfate Biosynthesis	0	0.0377	#NUM!	CHST2,HS3ST5
Dermatan Sulfate Biosynthesis	0	0.0364	#NUM!	CHST2,HS3ST5
Glycogen Degradation III	0	0.0714	#NUM!	GAA
Dermatan Sulfate Biosynthesis (Late Stages)	0	0.0476	#NUM!	CHST2,HS3ST5
D-myo-inositol (1,4,5,6)-Tetrakisphosphate Biosynthesis	0	0.0803	0.905	CDC25B,DUSP5,DUSP8,PTPRJ,NUDT14,EYA4,PPM1K,PXYLP1,SIRPA,PTPN22,PTEN
Purine Nucleotides Degradation II (Aerobic)	0	0.0556	#NUM!	ADA
D-myo-inositol (3,4,5,6)-tetrakisphosphate Biosynthesis	0	0.0803	0.905	CDC25B,DUSP5,DUSP8,PTPRJ,NUDT14,EYA4,PPM1K,PXYLP1,SIRPA,PTPN22,PTEN
TCA Cycle II (Eukaryotic)	0	0.0833	#NUM!	CS,DHTKD1
Retinol Biosynthesis	0	0.0263	#NUM!	RBP1
Triacylglycerol Biosynthesis	0	0.0682	#NUM!	PLPPR2,DGAT2,LPIN3
Methylglyoxal Degradation III	0	0.0714	#NUM!	ZADH2
Chondroitin Sulfate Biosynthesis (Late Stages)	0	0.0444	#NUM!	CHST2,HS3ST5
Adenosine Nucleotides Degradation II	0	0.0667	#NUM!	ADA
Superpathway of Melatonin Degradation	0	0.0645	-2	MAOB,CYP3A5,CYP51A1,MAOA
Methionine Degradation I (to Homocysteine)	0	0.05	#NUM!	MGMT
Antioxidant Action of Vitamin C	0	0.0769	0.447	PLA2G4A,ABHD3,PLA2G4B,PLCL2,NXN,PLA2G7,SLC2A4,SLC2A3
Gαi Signaling	0	0.0667	-0.707	HTR1B,RAP1GAP,RGS10,RGS7,ADCY3,S1PR1,ADCY8,GNG7
Regulation of Cellular Mechanics by Calpain Protease	0	0.0545	#NUM!	CCNA2,ITGA3,EZR
UVC-Induced MAPK Signaling	0	0.0465	#NUM!	FOS,PRKD1
Oxidative Phosphorylation	0	0.0385	-2	CYCS,NDUFA1,UQCRQ,COX6A2
BER pathway	0	0.0833	#NUM!	POLE
HIPPO signaling	0	0.0465	#NUM!	TEAD4,WWC1,FAT4,TEAD2
Parkinson's Signaling	0	0.0625	#NUM!	CYCS
Estrogen Receptor Signaling	0	0.0547	#NUM!	MED12L,TAF9,PCK2,ESR2,MED14,TAF9B,TAF15
Nucleotide Excision Repair Pathway	0	0.0286	#NUM!	RPA2
Cardiac β-adrenergic Signaling	0	0.0786	-0.333	AKAP12,PDE2A,PDE3B,PDE1B,ADCY3,PDE5A,ATP2A3,PDE4B,PDE1A,ADCY8,GNG7
Protein Ubiquitination Pathway	0	0.053	#NUM!	USP35,USP20,USP11,HSPA9,USP2,HSPA2,UBD,DNAJC28,HSPA12B,UBE2H,USP27X,UCHL5,BRCA1,HSPA4L
Amyloid Processing	0	0.04	#NUM!	MAPT,BACE2
Antigen Presentation Pathway	0	0.0789	#NUM!	HLA-DMA,HLA-DMB,CD74
Phototransduction Pathway	0	0.0392	#NUM!	GUCA1A,RGS9BP
Dopamine Receptor Signaling	0	0.0658	#NUM!	GCH1,MAOB,ADCY3,ADCY8,MAOA
Apoptosis Signaling	0	0.0562	0.447	ENDOG,CYCS,RPS6KA1,FAS,BCL2L11
Notch Signaling	0	0.0541	#NUM!	NOTCH1,HEY1
Hypoxia Signaling in the Cardiovascular System	0	0.0822	0	EDN1,UBE2H,ATF4,CREB3L4,SLC2A4,PTEN
BMP signaling pathway	0	0.0541	#NUM!	ZNF423,SMAD6,GREM1,CHRD
GPCR-Mediated Integration of Enteroendocrine Signaling Exemplified by an L Cell	0	0.0833	0	GNA15,ITPR2,ADCY3,GNAQ,PLCL2,ADCY8
Phagosome Maturation	0	0.0725	#NUM!	NOS1,ATP6V0A4,CTSV,NOX4,TUBB3,TUBG1,TUBB2A,TUBB4A,TUBB2B,EEA1
autophagy	0	0.0556	#NUM!	CTSV,MAP1LC3A,ATG9B
Inflammasome pathway	0	0.05	#NUM!	IL18
