# Supplementary material for: The impact and outcomes of cancer-macrophage fusion
Source: BMC Cancer. 2023 Jun 1;23:497. doi: 10.1186/s12885-023-10961-9 (PMC10236829; doi:10.1186/s12885-023-10961-9)
Supplement: Supplementary file 7 — Supplementary Material 7 [file 12885_2023_10961_MOESM7_ESM.xls]

## Sheet: Sheet0
© 2000-2018 QIAGEN. All rights reserved.
Category	p-value	Molecules
Cancer	1.21E-33-1.42E-04	L3HYPDH,LCTL,ARRDC1,GARS,PCDHB14,SLC38A6,LRRN4CL,ADA,NWD1,IL4R,ACACB,KIAA1147,FAM120A,SGIP1,ALCAM,CPOX,SH3RF2,LTBP2,DDIT3,SLC1A5,SEPT3,TUBB2B,EXO1,APOBEC1,RNF157,LAMC2,MAD2L1,AFF3,NOV,EDIL3,TBC1D8,IDI1,HAVCR2,SLC7A4,ZCCHC9,STC2,MSI1,SNN,EEF1E1,ACOX2,INMT,PTPDC1,IGF2,POLD2,MCCC2,NOS1,SCD,DNMBP,SEC14L1,GATA6,CFH,PDK1,ELMOD3,HSPA4L,TIMP3,MFSD6,TRIP13,HERPUD1,WWC1,KCNH3,CXXC5,PAPD7,AKNAD1,CTGF,CA12,M…
Gastrointestinal Disease	1.21E-33-1.14E-04	L3HYPDH,DUSP8,LCTL,ARRDC1,PAQR7,GARS,PCDHB14,SLC38A6,LRRN4CL,MERTK,JPH2,ADA,SYT17,NWD1,IL4R,ACACB,FAM120A,RCC2,SGIP1,THBS2,ALCAM,TSPYL4,FOXF1,THRB,CPOX,RCN3,SPNS2,SH3RF2,FHL1,LTBP2,DDIT3,SLC1A5,MCTS1,NUAK2,SEMA6C,TUBB2B,SYNM,TIPARP,PROS1,EXO1,KLHDC8A,APOBEC1,RNF157,CALML4,ITPKA,LAMC2,THNSL2,MARCKSL1,MAD2L1,AFF3,EDIL3,NOV,TBC1D8,FBXO36,HAUS7,CYP4F11,DENND3,INHA,IDI1,HAVCR2,MYL6B,SLC7A4,LIMK1,ZNF44…
Organismal Injury and Abnormalities	1.21E-33-1.42E-04	L3HYPDH,LCTL,ARRDC1,GARS,PCDHB14,SLC38A6,LRRN4CL,ADA,TRMT10A,NWD1,IL4R,ACACB,KIAA1147,FAM120A,SGIP1,ALCAM,CPOX,SH3RF2,LTBP2,DDIT3,SLC1A5,SEPT3,TUBB2B,EXO1,APOBEC1,RNF157,LAMC2,MAD2L1,AFF3,NOV,EDIL3,TBC1D8,IDI1,HAVCR2,SLC7A4,ZCCHC9,STC2,MSI1,SNN,EEF1E1,ACOX2,INMT,PTPDC1,IGF2,POLD2,MCCC2,NOS1,SCD,DNMBP,SEC14L1,GATA6,CFH,PDK1,ELMOD3,HSPA4L,TIMP3,MFSD6,TRIP13,HERPUD1,WWC1,KCNH3,CXXC5,PAPD7,AKNAD1,CTG…
Cellular Movement	3.09E-23-1.42E-04	PIK3R1,DOCK4,HTRA3,PLK4,MERTK,ITGB4,SERPINE1,PRKD1,CERS6,TP53INP1,HLX,PODN,ADD2,SEMA5A,FAM120A,RRM2,ITGA6,FGFR2,PTP4A1,IL7,DDR1,HAX1,ARHGDIB,FSCN1,SYK,THBS2,BTG2,ALCAM,ITGA1,PIK3CD,RPS6KA1,THRB,ESR2,DEK,HTATIP2,ZMYND10,NME1,FHL1,LTBP2,NR1H4,OSGIN1,GDF15,EPHA4,CD74,NUAK2,ANPEP,SYNM,TUBB2B,KISS1R,TGM2,DUSP5,AR,PTPRJ,PROS1,SLC9A3R2,HEY1,KIF26B,CUL7,IL15,TOB1,LAMC2,FOS,NOV,NR4A2,CSF1,LAMB3,TAGLN,LYN,…
Reproductive System Disease	4.41E-19-1.33E-04	ARRDC1,PAQR7,ANXA8/ANXA8L1,SLC38A6,MERTK,JPH2,SYT17,NWD1,IL4R,ACACB,KIAA1147,RCC2,SGIP1,THBS2,ALCAM,THRB,CPOX,RCN3,FHL1,SH3RF2,SPNS2,LTBP2,DDIT3,SEPT3,NUAK2,SEMA6C,TUBB2B,SYNM,TIPARP,PROS1,EXO1,KLHDC8A,RNF157,CALML4,LAMC2,MARCKSL1,AFF3,EDIL3,TBC1D8,HAUS7,DENND3,INHA,MYL6B,LIMK1,ZNF443,STC2,ABCB11,TIAM1,ADAMTS1,ACOX2,RAD54L,GNAZ,NCF4,INMT,PTPDC1,IGF2,ETV5,FAM214A,RPH3AL,DNMBP,SEC14L1,SIX1,RAPGEFL1…
Hematological Disease	2.22E-15-1.42E-04	DUSP8,PIK3R1,ARRDC1,DAB1,ITPKB,JPH2,ADA,IFIT3,IL4R,DAPK1,HLX,MSMO1,FUBP1,EFCAB5,IL7,ANKH,FOXF1,FANCA,LTBP2,GADD45B,NUAK2,ANPEP,ITGB7,RASGEF1A,PROS1,PLOD2,OAS1,GREM1,CALML4,LAMC2,CSF1,SLC29A2,LYN,SLC6A4,CYP4F11,DENND3,THPO,INHA,PTPN14,HAVCR2,PTEN,LIMK1,PER3,HSF4,FBXL2,ABCB11,E2F2,NOX4,ASNA1,RAD54L,FYB1,IGF2,TNS1,NPAS3,SYN1,ETV5,NOS1,SPIB,GLIS3,BARD1,PIK3R5,SEC14L1,EDN1,F8,CFH,KDM4B,ELMOD3,TIMP3,GA…
Immunological Disease	2.66E-14-1.42E-04	DUSP8,PIK3R1,ARRDC1,DAB1,ITPKB,JPH2,ADA,IFIT3,IL4R,DAPK1,HLX,MSMO1,FUBP1,EFCAB5,IL7,ANKH,FOXF1,FANCA,LTBP2,GADD45B,COL10A1,NUAK2,ANPEP,ITGB7,RASGEF1A,OAS1,CALML4,LAMC2,CSF1,SLC29A2,LYN,SLC6A4,CYP4F11,DENND3,THPO,INHA,PTPN14,HAVCR2,LIMK1,PTEN,PER3,HSF4,FBXL2,EEF1E1,ABCB11,E2F2,NOX4,ACOX2,RAD54L,NCF4,FYB1,IGF2,TNS1,NPAS3,SYN1,ETV5,NOS1,SPIB,GLIS3,PIK3R5,SEC14L1,ALDH2,EDN1,KDM4B,ELMOD3,TIMP3,GALNT9,…
Cell Death and Survival	6.05E-14-8.14E-05	PIK3R1,MERTK,IFIT3,HLX,IL4R,DAPK1,FAM120A,ITGA6,FUBP1,IL7,THBS2,ALCAM,RPS6KA1,CPOX,FANCA,HTATIP2,NRG2,GADD45B,DDIT3,SLC1A5,LIG4,TP53I11,MCTS1,NUAK2,ANPEP,SYNM,STYK1,SLC9A3R2,EXO1,OAS1,GREM1,MAD2L1,NOV,CSF1,SLC29A2,LYN,FBXO5,THPO,INHA,HAVCR2,GPC3,WISP2,PTEN,SOX2,ZNF443,HSF4,CYFIP2,FBXL2,LSM6,NOX4,TIAM1,ACOX2,RAD54L,IGF2,CCDC80,NOS1,SCD,GLIS3,BARD1,USP11,ALDH2,WNK3,EDN1,GATA6,CFH,PDK1,KDM4B,TIMP3,T…
Cardiovascular Disease	2.73E-12-1.23E-04	ACAT2,DOCK4,ITPKB,ADA,SERPINE1,TMEM97,CERS6,ACACB,KIAA1147,SEMA5A,RRM2,MSMO1,FGFR2,DDR1,ARHGDIB,ADRA1D,SYK,THBS2,PRELP,BTG2,ALCAM,PLTP,DHFR,FOXF1,THRB,MUSTN1,ESR2,FANCA,HTATIP2,FHL1,IL1RL1,GDF15,ZNF827,PLXNA2,AR,SORBS1,PROS1,TUBB4A,VDR,SLC16A10,ABCB1,CACNB4,IL15,RNF157,YPEL1,CALML4,ISG15,FOS,RASGRP3,PLA2G4A,AFF3,NR4A2,ABCF2,CSF1,LYN,SLC6A4,MAOA,RBFOX1,MMP3,BAG3,MMP13,ABCG1,SLC20A2,WISP2,CEBPG,LIM…
Cardiovascular System Development and Function	2.33E-11-1.24E-04	ITGB3,CXCL10,ITGA3,MERTK,ANGPT4,ITGB4,SERPINE1,PRKD1,PIK3C2B,CALCRL,PDE2A,HLX,IL4R,ERAP1,DCN,MMP2,THBD,CDH2,INPP4B,YARS,THBS2,ADM2,ALCAM,ITGA1,FOXF1,ANG,NOTCH1,NRP1,MAP2K6,HTATIP2,FN1,NR1H4,SEMA6A,TNFSF10,HMGB2,COL4A2,ANPEP,PTPRJ,F2RL1,PDE3B,PROS1,SLC9A3R2,COL18A1,SARS,HEY1,KIF26B,FLT1,DAB2IP,RAMP1,SLIT2,F3,NOV,NR4A2,CSF1,S1PR1,CYCS,PTGS2,AMIGO2,PLXNA4,UNC5B,TAL1,CXCL12,ACVRL1,MMP13,STAB2,FGFR3,V…
Organismal Development	2.33E-11-1.24E-04	CTGF,SPRR1A,ITGB3,CXCL10,ITGA3,MERTK,ANGPT4,ITGB4,SERPINE1,PRKD1,PIK3C2B,PDE2A,HLX,IL4R,CALCRL,ERAP1,DCN,ITGA6,MMP2,CDH2,INPP4B,YARS,THBS2,ALCAM,ADM2,KRT18,ITGA1,FOXF1,ANG,NOTCH1,NRP1,MAP2K6,NME1,HTATIP2,FN1,SEMA6A,KAZN,TNFSF10,HMGB2,COL4A2,ANPEP,CDH11,COL5A1,IGF1,PTPRJ,F2RL1,PDE3B,EFNA5,PROS1,SLC9A3R2,VDR,COL18A1,SARS,HEY1,FLT1,TXNIP,DAB2IP,SLIT2,RAMP1,LAMC2,F3,FOS,NR4A2,NOV,H2AFY,CSF1,LAMB3,S1P…
Skeletal and Muscular Disorders	2.15E-10-1.23E-04	GARS,MERTK,ITPKB,ADA,JPH2,IFIT3,IL4R,ACACB,FUBP1,IL7,ANKH,THBS2,ALCAM,THRB,FANCA,CPE,FHL1,NRG2,GADD45B,DDIT3,IL1RL1,COL10A1,ITGB7,GNG7,TUBB2B,PLOD2,OAS1,LAMC2,CSF1,LYN,SLC6A4,HAVCR2,ZDHHC14,WISP2,PTEN,LIMK1,SOX2,CYFIP2,EEF1E1,E2F2,ADAMTS1,ACOX2,DNA2,RAD54L,NCF4,IGF2,CA11,SYN1,ETV5,NOS1,SCD,ALG14,NEFL,BARD1,USP11,ALDH2,EDN1,CFH,TIMP3,COL6A2,PSMC3IP,HERPUD1,BIRC5,KLF5,BRCA2,SSC5D,MRC1,CA12,RAN,ADAM…
Renal and Urological Disease	1.05E-09-1.4E-04	SYTL2,SLC6A9,PIK3R1,FOXK2,HEPH,ODC1,MERTK,SERPINE1,HIST3H2A,IFIT3,IL4R,DAPK1,ACACB,SEMA5A,RRM2,FGFR2,MAPK8IP1,CELF5,SHROOM4,IGLON5,RCC2,TNR,SGIP1,BTG2,DHFR,THRB,ESR2,CPE,STRIP2,FHL1,NME1,RHPN1,TMEM185B,NIPAL3,ANPEP,TGM2,AR,GARNL3,RNFT2,TUBB4A,RPS6KA2,EXO1,CYP51A1,MED12L,PLOD2,ABCB1,TXNIP,IL15,DAB2IP,DGAT2,SLC43A2,FOS,AFF3,LAMB3,TAGLN,SLC6A4,ATP9A,SEMA3C,HAUS7,QPCT,MMP13,TSFM,THSD7A,GPC3,RBP1,WISP…
Cellular Development	1.71E-09-1.24E-04	PIK3R1,ODC1,MERTK,GNA15,ITGB4,SERPINE1,PRKD1,HLX,IL4R,FAM120A,ITGA6,RRM2,FGFR2,IL7,FSCN1,SYK,BTG2,ITGA1,PIK3CD,RPS6KA1,THRB,ESR2,FANCA,DEK,NOL7,NME1,HTATIP2,GADD45B,NRG2,DDIT3,NR1H4,OSGIN1,SEMA6A,GDF15,CEBPD,EPHA4,CD74,ANPEP,GNG7,SYNM,TGM2,KISS1R,CETN2,DUSP5,AR,PTPRJ,GADD45A,PROS1,SLC9A3R2,VDR,CLYBL,HEY1,ABCB1,PLOD2,TXNIP,DAB2IP,CUL7,IL15,MAPK6,GREM1,TRIB3,GFRA2,VDAC3,LAMB2,PLA2G4A,FOS,NOV,NR4A2,…
Cellular Growth and Proliferation	1.71E-09-1.24E-04	PIK3R1,ODC1,SPRY4,GNA15,MERTK,ITGB4,SERPINE1,ALDH3A1,PRKD1,IL4R,FAM120A,RRM2,ITGA6,FGFR2,IL7,SYK,FSCN1,BTG2,PIK3CD,ITGA1,RPS6KA1,THRB,ESR2,FANCA,NOL7,DEK,HTATIP2,NME1,GADD45B,NRG2,DDIT3,NR1H4,OSGIN1,SEMA6A,GDF15,CEBPD,EPHA4,CD74,ANPEP,GNG7,SYNM,TGM2,KISS1R,CETN2,DUSP5,AR,PTPRJ,GADD45A,PROS1,BCL6B,SLC9A3R2,VDR,CLYBL,HEY1,ABCB1,PLOD2,SPRY1,TXNIP,DAB2IP,CUL7,IL15,MAPK6,GREM1,GFRA2,TRIB3,VDAC3,LAMB2,…
Organismal Survival	1.96E-09-1.96E-09	PIK3R1,PBX1,CXCL12,CA12,AURKB,RBP1,ITGB3,CA9,CCNG1,CXCL10,CASZ1,MYOM1,GCNT3,POSTN,NUPR1,ABCB11,MYBL2,BRCA1,BRIP1,SERPINE1,THEM4,CALCRL,IL4R,ATF3,SPP1,SLC22A4,NUBP1,IL6R,SNAI1,HNRNPAB,FGFR2,MMP2,ANO1,THBD,ZNF423,IL18,IGF2,INPP4B,ACTA2,CD68,RECQL4,FSCN1,THBS2,CD14,CPOX,ESR2,NOTCH1,HFE,GSTP1,ZDHHC2,GLIS3,FN1,TERT,DLX4,VCAN,PDCD4,COL5A1,NFIL3,AR,TIMP1,MCAM,GMNN,HGF,TOP2A,GATA6,KDM4B,P4HA2,PLAT,SOX5,H…
Neurological Disease	2.24E-09-1.04E-04	PIK3R1,DAB1,MERTK,ITPKB,FAM120A,FUBP1,IL7,ALCAM,TSPYL4,PLTP,SH3RF2,DDIT3,NUAK2,GNG7,TUBB2B,SYNM,EPDR1,PROS1,PLOD2,OAS1,APOBEC1,MAD2L1,CSF1,SLC6A4,HAVCR2,PTEN,LIMK1,SOX2,ZNF443,CYFIP2,MSI1,ELN,ADAMTS1,RAD54L,IGF2,CA11,SYN1,ETV5,MCCC2,NOS1,SCD,ALG14,GLIS3,NEFL,ALDH2,PDK1,TIMP3,COL6A2,BOC,HERPUD1,BIRC5,CERS1,BRCA2,SSC5D,MRC1,CTGF,RAN,CA12,HBA1/HBA2,MYH7B,ITGB3,DNAJC28,DOK7,PNKD,LSS,PRIM2,GABRD,IL2RB…
Psychological Disorders	2.24E-09-1.6E-06	ARMC2,PIK3R1,NPTX1,ITPKB,OXR1,ATF4,ITGB4,UNG,ALDH6A1,SEMA5A,FUBP1,MAPK8IP1,ARHGDIB,ADRA1D,TNR,PLTP,DHFR,ESR2,TRIM7,NME1,DDIT3,SCUBE2,EPHA4,CD74,GNG7,TUBB2B,TGM2,DUSP5,AR,PROS1,TUBB4A,VDR,CYP51A1,ABCB1,PLOD2,APOBEC1,MAPKAPK3,CACNB4,TRIB3,SLCO2A1,MLF1,VDAC3,ISG15,NR4A2,TAGLN,HAP1,SLC6A4,QPCT,MAOA,RBFOX1,ENO3,SLC20A2,PTEN,LIMK1,SOX2,FDFT1,MAOB,CYFIP2,RCC1,PGK1,GM2A,CNP,IL6R,AQP1,HNRNPAB,RAD54L,PDE4B…
Respiratory Disease	2.53E-09-8.03E-05	PIK3R1,NUP133,STK32B,SLC38A6,ODC1,HAPLN4,MERTK,MTHFD2,ITGB4,SERPINE1,ALDH3A1,PRKD1,DAPK1,IL4R,PODN,DPT,KIAA1147,SMCO1,RRM2,FGFR2,FUBP1,RHBDD1,MAPK8IP1,PTP4A1,HAX1,DDR1,SHROOM4,MB21D2,LRRN3,TNR,SYK,PRELP,THBS2,ALCAM,ITGA1,DHFR,CPOX,ZFP14,ESR2,CPE,PHF10,DEK,TRIM7,ZMYND10,FHL1,NME1,HTATIP2,NRG2,GADD45B,DDIT3,RHPN1,GDF15,SCUBE2,NMD3,ANPEP,STYK1,CGNL1,RASGEF1A,AR,RNFT2,GAS8,TUBB4A,CLYBL,EXO1,KLK10,MED…
Hepatic System Disease	2.55E-09-5.89E-07	L3HYPDH,DUSP8,LCTL,GARS,PAQR7,PCDHB14,SLC38A6,LRRN4CL,MERTK,JPH2,ADA,NWD1,IL4R,ACACB,RCC2,SGIP1,THBS2,ALCAM,TSPYL4,THRB,RCN3,FHL1,SPNS2,LTBP2,DDIT3,SLC1A5,NUAK2,SEMA6C,TIPARP,EXO1,KLHDC8A,RNF157,CALML4,LAMC2,THNSL2,AFF3,NOV,EDIL3,TBC1D8,FBXO36,CYP4F11,DENND3,INHA,HAVCR2,SLC7A4,ZNF443,ZCCHC9,STC2,SNN,ABCB11,EEF1E1,PBLD,TIAM1,ADAMTS1,ACOX2,RAD54L,NCF4,PTPDC1,IGF2,ETV5,MCCC2,FAM214A,NOS1,SCD,NHP2,DN…
Endocrine System Disorders	5.74E-09-1.14E-04	PIK3R1,DOCK4,ANXA8/ANXA8L1,MERTK,KIRREL3,SYT17,DAPK1,HLX,ACACB,FUBP1,SGIP1,THBS2,ALCAM,RPS6KA1,CPOX,FANCA,CPE,ZMYND10,FHL1,SH3RF2,NRG2,COL10A1,NUAK2,ANPEP,SEMA6C,SYNM,RASGEF1A,TIPARP,EXO1,PLOD2,OAS1,TXNIP,PTRH1,LAMC2,AFF3,NOV,TBC1D8,LYN,SLC6A4,CTH,CYP4F11,DENND3,INHA,ZDHHC14,PARD6A,WISP2,MPHOSPH10,PTEN,LIMK1,MPP6,MSI1,ABCB11,E2F2,TIAM1,ADAMTS1,DNA2,RAD54L,CREB3L4,NCF4,IGF2,GINS1,SYN1,TNS1,SLC11A1…
Dermatological Diseases and Conditions	6.47E-09-5.02E-05	DUSP8,ARRDC1,GARS,PCDHB14,ANXA8/ANXA8L1,SLC38A6,MERTK,JPH2,ADA,SYT17,NWD1,IL4R,ACACB,FAM120A,SGIP1,ANKH,THBS2,FOXF1,THRB,FHL1,SH3RF2,LTBP2,DDIT3,SEPT3,SLC1A5,NUAK2,SEMA6C,SYNM,TIPARP,PROS1,KLHDC8A,APOBEC1,RNF157,LAMC2,MAD2L1,AFF3,EDIL3,TBC1D8,HAUS7,CYP4F11,DENND3,INHA,HAVCR2,LIMK1,ZNF443,HSF4,STC2,MSI1,ABCB11,PBLD,TIAM1,LSM6,ACOX2,RAD54L,NCF4,GNAZ,CREB3L4,INMT,IGF2,NPAS3,NOS1,RPH3AL,NHP2,DNMBP,SE…
Developmental Disorder	6.47E-09-1.4E-04	CA12,GARS,HEPH,ADAMTS2,LIFR,FANCB,ITGA3,PRIM2,ITGB4,HOXC13,AHR,PRKD1,UNC13D,IL4R,DPT,TWIST2,FBLN5,CSRP2,ANGPTL6,SNAI1,TUBB2A,ITGA6,RRM2,FGFR2,FANCC,ADRA1D,ZNF423,ACTA2,THBS2,LRP8,PTGER2,RPS6KA1,THRB,ESR2,NOTCH1,ITGA7,FKBP14,FANCA,CPE,FHL1,NTN4,DDIT3,CDT1,COL10A1,COL4A2,EIF4EBP1,COL5A1,KLF9,ATP7A,TTC37,AR,IGF1,F2RL1,PROS1,CDC45,PLOD2,DCK,FLT1,CDC6,GNAQ,RAMP1,LAMC2,PLA2G4A,EDIL3,LAMB3,NFIA,S1PR1,TA…
Hereditary Disorder	6.47E-09-9.53E-05	PIK3R1,GARS,HEPH,PLK4,ITPKB,OXR1,JPH2,ITGB4,TRMT10A,ALDH6A1,IL4R,DPT,ATL1,ITGA6,RRM2,MSMO1,FGFR2,DES,ADRA1D,SHROOM4,PLEKHG2,ANKH,THBS2,DHFR,FOXF1,AARS,ESR2,FANCA,CPE,CDKL5,NME1,FHL1,LTBP2,DDIT3,SCUBE2,COL10A1,EPHA4,GNG7,TGM2,DUSP5,AR,PROS1,TUBB4A,VDR,CYP51A1,PLOD2,NSDHL,MAPKAPK3,SLCO2A1,MLF1,LAMC2,ISG15,PLA2G4A,EDIL3,LAMB3,HAP1,TAGLN,SLC6A4,SEMA3C,MAOA,RBFOX1,MMP3,ENO3,BAG3,MMP13,SLC20A2,GPC3,PTE…
Metabolic Disease	6.47E-09-1.14E-04	MRC1,CTGF,ARMC2,PIK3R1,CA12,RAN,HBA1/HBA2,NPTX1,SCNN1A,CXCL10,FANCB,ANGPT4,ATF4,OSMR,LSS,PRIM2,GABRD,AHR,UNG,UNC13D,PDE2A,DPT,TWIST2,ANGPTL6,DCN,SNAI1,RRM2,FGFR2,SPG7,MMP2,FANCC,HMGA1,MAPK8IP1,CRABP1,ADRA1D,ZNF423,ZC3HAV1L,CD68,ACTA2,THBS2,LRP8,PTGER2,DHFR,PLTP,ESR2,NOTCH1,FANCA,TRIM7,FN1,MAP2,NTN4,DDIT3,MVK,COL10A1,KAZN,EPHA4,COL4A2,CD74,EIF4EBP1,COL5A1,TGM2,PHYHD1,KLF9,LIPA,LYZ,AR,IGF1,PDE3B,PR…
Cellular Assembly and Organization	2.39E-08-9.3E-05	CTGF,MTBP,PIK3R1,RAN,ADAMTS10,PCDHB14,ANXA8/ANXA8L1,DAB1,WDR62,BBS1,ITGB3,CXCL10,NCK2,ITGA3,MERTK,GAA,EZR,ITGB4,WTIP,PRKD1,CDK18,DAPK1,ARHGEF4,THSD4,ATL1,SNAI1,ITGA6,FGFR2,THBD,DES,DDR1,HAX1,PLEKHG2,SYK,FSCN1,BTG2,ALCAM,PIK3CD,KRT18,SEPT12,ANG,STRIP2,NRP1,CEP83,ZDHHC2,NME1,MAP2,FN1,GDF15,TNFSF10,PARD6B,CD74,NUAK2,ABLIM1,ANPEP,CDC42BPG,GNG7,SPAG5,SYNM,CHEK1,CGNL1,TGM2,KISS1R,CETN2,AR,PTPRJ,F2RL1,I…
Cellular Function and Maintenance	2.39E-08-1.24E-04	MTBP,PIK3R1,RAN,DAB1,ANXA8/ANXA8L1,ITGB3,BBS1,WDR62,CXCL10,ITGA3,MERTK,EZR,GAA,ITGB4,SERPINE1,WTIP,PRKD1,PIK3C2B,CDK18,IL4R,PDE2A,ARHGEF4,DAPK1,ATL1,ITGA6,FGFR2,MMP2,DES,DDR1,CDH2,FSCN1,SYK,BTG2,KRT18,PIK3CD,ANG,STRIP2,NRP1,MAP2K6,CEP83,NME1,FN1,MAP2,SEMA6A,TNFSF10,PARD6B,HMGB2,COL4A2,NUAK2,ANPEP,ABLIM1,CDC42BPG,CHEK1,SYNM,SPAG5,TGM2,CGNL1,CETN2,AR,PTPRJ,F2RL1,IGF1,PROS1,EFNA5,MTM1,RHOU,NAV3,SLC9…
Connective Tissue Disorders	1.21E-07-7.69E-05	PIK3R1,PLK4,ADA,ITGB4,HIST1H2AC,TRMT10A,LRFN1,CERS6,IL4R,RRM2,ITGA6,FGFR2,MSMO1,FUBP1,IL7,ARHGDIB,DDR1,ADRA1D,PLEKHG2,SYK,ANKH,THBS2,DHFR,THRB,ESR2,CPE,DEK,LTBP2,GADD45B,DDIT3,IL1RL1,COL10A1,CD74,ITGB7,GINS2,AR,TUBB4A,VDR,PLOD2,ABCB1,OAS1,SLCO2A1,LAMC2,ISG15,FOS,NR4A2,CSF1,LAMB3,TAGLN,LYN,SLC6A4,MAOA,MMP3,FGL2,HAVCR2,MMP13,CEBPG,PTEN,FDFT1,MAOB,EEF1E1,E2F2,TNFRSF11B,PGK1,ELN,ADAMTS1,ACOX2,IL6R,DN…
Cell-To-Cell Signaling and Interaction	1.36E-07-1.42E-04	PIK3R1,PCDHB14,NCK2,ITPKB,MERTK,ITGB4,SERPINE1,PRKD1,DAPK1,IL4R,SEMA5A,ITGA6,FGFR2,IL7,HAX1,DDR1,ADRA1D,FSCN1,SYK,THBS2,ALCAM,ITGA1,P2RX6,PLTP,RPS6KA1,ESR2,ZDHHC2,DEK,NME1,NRG2,DDIT3,NR1H4,IL1RL1,GPR35,GDF15,CD74,TGM2,AR,PTPRJ,PROS1,VDR,MAPKAPK3,IL15,MAPK6,MPP7,ITPKA,LAMC2,SH3BP5,FOS,MAD2L1,NOV,CSF1,TSPAN32,LYN,AMIGO2,THPO,INHA,PTPN14,GPC3,WISP2,PTEN,LIMK1,CYFIP2,TNFAIP2,STAB1,TNFRSF11B,ELN,TIAM1…
Inflammatory Disease	3.43E-07-1.04E-04	MERTK,ADA,ATF4,SERPINE1,HIST1H2AC,PRKD1,LRFN1,CERS6,IFIT3,TP53INP1,IL4R,RRM2,MSMO1,FGFR2,FUBP1,IL7,ARHGDIB,DDR1,ADRA1D,SYK,ANKH,THBS2,ALCAM,DHFR,THRB,ESR2,CPE,TRIM7,DEK,ZMYND10,GADD45B,DDIT3,IL1RL1,COL10A1,CD74,ITGB7,GINS2,AR,TUBB4A,VDR,CYP51A1,ABCB1,PLOD2,OAS1,MAPKAPK3,ISG15,RASGRP3,FOS,NR4A2,CSF1,LYN,SLC6A4,TCF19,MAOA,MMP3,FGL2,HAVCR2,MMP13,CEBPG,FDFT1,MAOB,CYP3A5,STAB1,EEF1E1,E2F2,TNFRSF11B,PB…
Inflammatory Response	3.43E-07-7.69E-05	MRC1,ADAMTS10,HBA1/HBA2,ADAMTS2,CXCL10,ADA,HIST1H2AC,GABRD,LRFN1,WNT5B,IL2RB,CERS6,IL4R,CALCRL,SLC22A4,TUBB2A,MMP2,FUBP1,IL7,DDR1,ARHGDIB,ADRA1D,ADAMTS6,CD68,ACTA2,CNTNAP4,SYK,THBS2,ANKH,HPRT1,PTGER2,DHFR,ITGA7,ANG,CPE,NRP1,DEK,SQLE,FCGRT,GADD45B,FN1,DDIT3,KAZN,COL10A1,TNFSF10,GPC4,CD74,CDH11,GINS2,LYZ,AR,F2RL1,PDE3B,TTC39C,TUBB4A,CACNB2,VDR,ABCB1,CD276,FLT1,ITGB2,FOS,NR4A2,CSF1,LYN,S1PR1,SLC6A4,…
Tissue Development	3.86E-07-1.24E-04	SPRR1A,NCK2,MERTK,ITGB4,SERPINE1,PRKD1,IL4R,ITGA6,FGFR2,IL7,DES,HAX1,PLEKHG2,ITGA1,THRB,NME1,GADD45B,SEMA6A,CD74,ANPEP,GNG7,SYNM,TGM2,KISS1R,AR,PTPRJ,PROS1,SLC9A3R2,TUBB4A,VDR,HEY1,TXNIP,IL15,DAB2IP,GREM1,TRIB3,GFRA2,LAMC2,FOS,NOV,NR4A2,CSF1,LAMB3,THPO,PLXNA4,LIMK1,PTEN,SOX2,RHOB,WNT4,MYBL2,TNFRSF11B,PGK1,PBLD,TIAM1,IL2RG,FSTL3,ADAMTS1,IL6R,UNC13B,VEGFC,AQP1,RAPGEF3,SLC3A2,TLR2,IGF2,RND3,SIRPA,MY…
DNA Replication, Recombination, and Repair	1.72E-06-1.14E-04	ORC2,PIK3R1,RAN,CXCL12,ACVRL1,RBL1,RECQL,LIMK1,PTEN,CXCL10,UCHL5,KPNA2,BRIP1,BRCA1,KLF2,ALDH3A1,TIAM1,DAPK1,NOX4,TIPIN,FBLN5,DNA2,ORC6,HMGA1,RNASEH2A,INHBA,ADRA1D,TIMELESS,RAP1GAP,RECQL4,THBS2,TGFB3,SLC25A33,TMPO,POLD2,RFC3,NOS1,FN1,GDNF,CDT1,LIG4,TERT,TNFSF10,NGF,PDGFC,REXO2,FAS,CHEK1,RAD51,CCNA2,AR,EDN1,IGF1,HGF,GMNN,TGFB2,MAP1LC3A,EXO1,ABCB1,CDC45,DUT,CKS2,FLT1,TDGF1,CDC6,POLE,FOXM1,BIRC5,FGF1…
Embryonic Development	2.31E-06-5.82E-05	CTGF,SPRR1A,CXCL12,DOCK4,CCL17,AURKB,ABCA1,ITGB3,CXCL10,NARS,H2AFY2,PLK4,ITGA3,ZNF750,POSTN,ARHGEF25,ITGB4,SH3KBP1,DSP,KRT16,PIK3C2B,HLX,DAPK1,C3,SH2D3C,ITGA6,PTP4A1,INHBA,TLR2,IGF2,RND3,KRT18,ITGA1,NOTCH1,NRP1,NME1,FN1,ANTXR1,KAZN,NGF,CDH11,COL5A1,COL1A2,IGF1,TIMP1,EFNA5,HGF,TGFB2,PLXNB1,VDR,COL18A1,SARS,TIMP3,TXNIP,CUL7,SLIT2,LAMC2,F3,COL1A1,ITGB2,FOS,WNT10A,H2AFY,LAMB3,TGFA,EPHB3,PLAU,GJB5,GLI…
Hair and Skin Development and Function	2.31E-06-2.97E-05	CTGF,SPRR1A,CXCL12,CCL17,DOCK4,AURKB,ABCA1,ITGB3,CXCL10,NARS,H2AFY2,PLK4,ITGA3,ZNF750,POSTN,ITGB4,SH3KBP1,DSP,KRT16,PIK3C2B,DAPK1,C3,SPP1,SH2D3C,ITGA6,PTP4A1,INHBA,TLR2,RND3,FSCN1,ALCAM,KRT18,ITGA1,NOTCH1,NME1,FN1,ANTXR1,KAZN,CDH11,COL5A1,COL1A2,IGF1,TIMP1,HGF,TGFB2,PLXNB1,VDR,SARS,TIMP3,TXNIP,LAMC2,COL1A1,FOS,ITGB2,WNT10A,FOXO1,H2AFY,LAMB3,TGFA,EPHB3,PTGS2,PLAU,GJB5,GLI1
Organ Development	2.31E-06-2.31E-06	NME1,CTGF,FN1,SPRR1A,KAZN,AURKB,CDH11,COL1A2,COL5A1,H2AFY2,ITGA3,IGF1,ZNF750,TGFB2,ITGB4,VDR,DSP,KRT16,TXNIP,ITGA6,LAMC2,INHBA,FOS,COL1A1,RND3,WNT10A,H2AFY,LAMB3,TGFA,ITGA1,KRT18,GJB5,NOTCH1,GLI1
Cell Morphology	2.36E-06-9.3E-05	MTBP,CAMK1D,UNC5B,CXCL12,ACVRL1,DAB1,ITGB3,BBS1,PTEN,LIMK1,CXCL10,ITGA3,RHOB,EZR,ARHGEF25,ITGB4,CDK18,HLX,ARHGEF4,DTNBP1,DCN,PHACTR1,UNC13B,ITGA6,FGFR2,VEGFC,DDR1,CCDC65,IGF2,PREX1,FSCN1,SYK,MAPT,BTG2,PIK3CD,ANG,NOTCH1,NRP1,CEP83,NME1,FN1,GEM,MAP2,GDNF,NLGN1,ANTXR1,TNFSF10,PARD6B,DNMBP,NGF,ANPEP,ABLIM1,CDC42BPG,PHLDB2,CETN2,AR,F2RL1,IGF1,EDN1,PTPRJ,TIMP1,NET1,HGF,EFNA5,ROBO2,RHOF,COL18A1,SARS,PTK…
Nervous System Development and Function	2.36E-06-5.82E-05	TIAM1,FN1,ARTN,GDNF,MMP2,GFRA2,SLIT2,NGF,LIMK1,TGM2,FGFR3,ITGA3,AR,IGF1,RAP1GAP,EFNA5,MAPT,HGF,TGFA,ITGA1,ARHGEF25,RTN4R,NRP1,NCAM1
Hematological System Development and Function	2.42E-06-1.05E-04	MRC1,CXCL12,CCL17,PLA2G7,ITGB3,FGFR3,CXCL10,CHST2,NARS,ITGA3,EZR,STAB1,SERPINE1,DEPTOR,ELN,IL2RG,CMKLR1,C3,SPP1,IL6R,CNP,ITGA6,VEGFC,GNAZ,FYB1,IL7,TLR2,IL33,IL18,YARS,SYK,ALCAM,CD14,PIK3CD,PLTP,CX3CL1,SIRPA,AOC3,DEK,FN1,TERT,GDF15,CD74,FAS,TGM2,EDN1,IGF1,F2RL1,TIMP1,MCAM,HGF,TGFB2,ENPP2,CFH,TIMP3,FLT1,IL15,CD48,SLIT2,F3,FGF1,ITGB2,CXCL16,CSF1,S1PR1,PLAU,NCKAP1L,ADAM9,CERCAM
Immune Cell Trafficking	2.42E-06-1.05E-04	MRC1,CXCL12,ACVRL1,CCL17,PLA2G7,ITGB3,CXCL10,CHST2,NARS,ITGA3,EZR,STAB1,SERPINE1,DEPTOR,ELN,CMKLR1,C3,SPP1,ADD2,IL6R,CNP,ITGA6,VEGFC,GNAZ,FYB1,IL7,DDR1,TLR2,IL33,IL18,YARS,SYK,CD14,ALCAM,PIK3CD,PLTP,CX3CL1,SIRPA,AOC3,DEK,FN1,TERT,GDF15,CD74,FAS,C4A/C4B,TGM2,F2RL1,TIMP1,MCAM,HGF,TGFB2,ENPP2,CFH,TIMP3,FLT1,IL15,CD48,SLIT2,F3,FGF1,ITGB2,CXCL16,CSF1,S1PR1,PLAU,NCKAP1L,ADAM9,CERCAM
Connective Tissue Development and Function	3.6E-06-6.77E-05	GAB2,THPO,CTGF,CXCL12,ACVRL1,AURKB,PTEN,SOX2,FGFR3,ITGA11,TRIB2,WNT4,MYBL2,SH3KBP1,IL2RB,TNFRSF11B,PGK1,SPP1,TWIST2,FSTL3,TALDO1,IL6R,AQP1,FGFR2,HMGA1,IL7,SLC3A2,IGF2,IL18,TMPO,THRB,NOTCH1,ADAMTS7,GADD45B,FN1,GDNF,ATF5,TERT,USP11,TNFSF10,CD74,ANPEP,PDGFC,FAS,VCAN,CHRD,KLF9,AR,IGF1,F2RL1,EDN1,HGF,TGFB2,VDR,SOX5,LRP5,PTPRK,IL15,CD48,SMAD6,GREM1,TRIB3,CASK,SLIT2,FGF1,COL1A1,GPER1,NOV,FOXO1,CSF1,PDE5…
Lipid Metabolism	4.47E-06-1.05E-04	SCD,INSIG1,CXCL12,TNFSF10,ABCG1,NGF,ABCA1,FAS,PTEN,MTTP,FDFT1,MERTK,IGF1,CYP3A5,TIMP1,HGF,MTM1,ACSL4,ABCB11,SIAH2,AHR,CERS6,MFSD2A,ABCB1,NME4,SPP1,ACACB,HMGA1,BSCL2,INHBA,SLC3A2,IL33,PLA2G4A,FGF21,CERS1,IGF2,IL18,H2AFY,IRS1,TGFA,PTGS2,PLTP,HMGCR,ESR2,LGR4
Molecular Transport	4.47E-06-1.05E-04	INSIG1,CXCL12,ABCG1,ABCA1,PTEN,MTTP,FDFT1,MERTK,MYOM1,CYP3A5,EZR,PNKD,ABCB11,SIAH2,AHR,CERS6,MFSD2A,UNC13D,NME4,ACSL3,SPP1,ACACB,FBLN5,UNC13B,ANO1,HMGA1,INHBA,SLC3A2,IL33,IGF2,IL18,IRS1,TGFB3,PLTP,SYT1,ESR2,SYN1,ANG,SIRPA,LGR4,SCD,FN1,LTBP2,GDNF,RAB27B,TNFSF10,CD74,NGF,FAS,IGF1,EDN1,TIMP1,HGF,MTM1,TGFB2,ACSL4,ABCB1,SYT11,CLEC9A,BSCL2,SCAMP5,FGF21,CERS1,PLA2G4A,H2AFY,TGFA,PTGS2,HMGCR,ADAM9
Small Molecule Biochemistry	4.47E-06-1.05E-04	SCD,INSIG1,CXCL12,TNFSF10,ABCG1,NGF,ABCA1,FAS,PTEN,MTTP,FDFT1,MERTK,IGF1,CYP3A5,TIMP1,HGF,MTM1,ACSL4,ABCB11,SIAH2,AHR,CERS6,MFSD2A,ABCB1,NME4,SPP1,ACACB,HMGA1,BSCL2,INHBA,SLC3A2,IL33,PLA2G4A,FGF21,CERS1,IGF2,IL18,H2AFY,IRS1,TGFA,PTGS2,PLTP,HMGCR,ESR2,LGR4
Tumor Morphology	8.4E-06-5.26E-05	CXCL12,GPC3,ABCA1,ODC1,LIMK1,PTEN,FGFR3,CA9,FDFT1,MERTK,RHOB,EZR,FBXL2,SERPINE1,BRCA1,IL2RB,IL2RG,TUBB3,SPP1,TWIST2,ADAMTS1,DCN,TUBB2A,RRM2,FGFR2,VEGFC,SLC2A4,AGAP2,IL7,DDR1,INHBB,INHBA,SLC3A2,IGF2,ADAM12,SYK,TGFB3,GRK6,PIK3CD,DHFR,RPS6KA1,ESR2,NOTCH1,MAP2K6,DDIT3,TERT,TNFSF10,CD74,NGF,ANPEP,FAS,CHEK1,EIF4EBP1,COL1A2,CDC25B,SIX1,AR,IGF1,EDN1,HGF,MCAM,TOP2A,TGFB2,TUBB4A,VDR,SEMA3B,ABCB1,CDC45,FLT1…
Tissue Morphology	1.24E-05-1.24E-05	THPO,PIK3R1,CXCL12,STMN1,CHST2,SOX2,KIF9,RHOB,MYBL2,ITGB4,BRCA1,DSP,IL2RG,TUBB3,SNAI1,IL6R,ITGA6,RAPGEF3,IL7,INHBA,CCNB1,IGF2,THBS2,ADM2,PIK3CD,DHFR,NOTCH1,HFE,AOC3,KDM5B,HTATIP2,FN1,GDNF,TERT,TNFSF10,MCTS1,NGF,FAS,VCAN,GNG7,CDC25B,SIX1,AR,IGF1,EDN1,F2RL1,HGF,ABCB1,TIMP3,LRP5,THG1L,IL15,ISG15,NRTN,H2AFY,CSF1,VAV3,PTGS2,GLI1,ADAM9
Cell Cycle	2.32E-05-2.65E-05	ORC2,THPO,MTBP,PBX1,BAG3,ACVRL1,RBL1,LIMK1,PTEN,CCNG1,SOX2,BCAT1,MXD3,CAMK2A,RCC1,FBXL2,SIAH2,MYBL2,BRCA1,AHR,TIPIN,NOX4,SPP1,TWIST2,DCN,IL6R,DNA2,ITGA6,CREG1,HMGA1,FANCC,INHBA,ACVR1B,CCNB1,IGF2,DUSP9,BTG2,MXD4,THRB,NOTCH1,ESR2,MAP2K6,KDM5B,FN1,DDIT3,ATF5,OSGIN1,CDT1,GDF15,TERT,RBBP8,CEBPD,MSLN,FAS,SYNM,EIF4EBP1,CHEK1,RAD51,CDC25B,CCNA2,AR,GADD45A,IGF1,NET1,HGF,GMNN,TOP2A,GATA6,MCM10,E2F8,ABCB1,R…
Renal and Urological System Development and Function	2.56E-05-1.42E-04	FN1,ANTXR1,CXCL12,DOCK4,CCL17,ABCA1,CDH11,PTEN,ITGB3,NARS,ITGA3,PLK4,TIMP1,HGF,EZR,POSTN,PLXNB1,SARS,SH3KBP1,PIK3C2B,TIMP3,NOX4,DAPK1,IL2RG,C3,SH2D3C,RAMP1,PTP4A1,INHBA,ITGB2,EPHB3,RAMP3,ITGA1,PLAU
Reproductive System Development and Function	3.14E-05-4.36E-05	MAP2K6,TWIST2,PTPN14,PHACTR1,RBBP8,OBSCN,NGF,LAMC2,EIF4EBP1,MGAT3,CBLB,IGF1,MERTK,HIC1,WWC1,HGF,BTG2,HOXB9,LRP8,KPNA2,ITGB4,BRCA1,HMGCR,SEMA7A
Gene Expression	6.81E-05-6.81E-05	PIK3R1,FOXK2,NCK2,ATF4,PRKD1,TP53INP1,ITGA6,FUBP1,IL7,HAX1,PLEKHG2,BTG2,MXD4,PIK3CD,FOXF1,RPS6KA1,THRB,ESR2,CPE,DEK,NME1,HTATIP2,DDIT3,NR1H4,CEBPD,CD74,FOXD2,AR,TIPARP,PID1,VDR,HEY1,MAPKAPK3,DAB2IP,GREM1,TRIB3,FOS,NR4A2,CSF1,CAPRIN2,TCF19,TFB1M,SFMBT1,HAVCR2,UIMC1,CEBPG,PTEN,PER3,SOX2,HSF4,RHOB,STC2,HIC1,STAB1,WNT4,MYBL2,BRIP1,E2F2,PAX9,ATF3,FSTL3,IL6R,FXYD1,CREG1,CREB3L4,FOSB,TLR2,IGF2,ETV4,PCBD…
Lymphoid Tissue Structure and Development	7.58E-05-7.58E-05	FGFR3,IL2RG,FLT1,EDN1,IGF1,HGF,IL15,VEGFC,IL7,FGF1
Cell-mediated Immune Response	9.53E-05-9.53E-05	DEPTOR,AOC3,SPP1,FN1,CXCL12,CD48,CCL17,FYB1,IL7,FAS,ITGB2,MCAM,EZR,HGF,PLAU
Infectious Diseases	1.14E-04-1.19E-04	TLR2,MRC1,IL18,FN1,CSF1,HAVCR2,IL15,CXCL12,KLF2,IL7,UNG,ITGB7,SEMA7A
