# Supplementary material for: The impact and outcomes of cancer-macrophage fusion
Source: BMC Cancer. 2023 Jun 1;23:497. doi: 10.1186/s12885-023-10961-9 (PMC10236829; doi:10.1186/s12885-023-10961-9)
Supplement: Supplementary file 8 — Supplementary Material 8 [file 12885_2023_10961_MOESM8_ESM.xls]

## Sheet: Sheet0
© 2000-2018 QIAGEN. All rights reserved.
ID	Analysis	Molecules in Network	Score	Focus Molecules	Top Diseases and Functions
1	SCC-mOc-D3-1A_vs_SCC-VII-SF-GFP-control_atfc1.5p0.05_1957_ - 2018-04-13 09:37 AM	AR,BRIP1,Caspase 3/7,CEBPG,CHTF18,COL4A1,COL4A2,DNA2,DOCK4,DSCC1,EBP,ESR2,GATA6,HOXB9,KDM4B,KNTC1,LMOD1,LRIG1,MSMO1,MTHFD2,MYOM1,PDIA5,PLOD2,PLXNB1,PROS1,RFC3,RPA,SIAH2,SPDL1,TGFB2,TRIM68,UNG,USP35,VAV3,VCAN	31	33	Cancer, Endocrine System Disorders, Organismal Injury and Abnormalities
2	SCC-mOc-D3-1A_vs_SCC-VII-SF-GFP-control_atfc1.5p0.05_1957_ - 2018-04-13 09:37 AM	AURK,BNIP3,BTG2,CD48,CD74,CLMN,CTH,CXCL10,CYFIP2,CYP26B1,DAAM2,EPSTI1,FAM212B,GM2A,GNA15,HSPA9,HSPA4L,Interferon alpha,MERTK,MPP6,NABP1,OAS1,PAPD7,PDE2A,PDE4B,PHF11,PHLDB3,PPM1K,RTKN2,SERPINB9,SLC16A13,TCEA3,TGM2,TIMM8A,TNFAIP2	31	33	Neurological Disease, Skeletal and Muscular Disorders, Cell Signaling
3	SCC-mOc-D3-1A_vs_SCC-VII-SF-GFP-control_atfc1.5p0.05_1957_ - 2018-04-13 09:37 AM	BBS9,C11orf96,CCSAP,CPNE8,CSRP2,DLX4,EGLN,EGLN3,FBXO5,FHL1,FOXM1,FUCA2,GLI1,GPR146,GRK6,HIF3A,HOPX,Hsp90,INHBA,IVNS1ABP,KDM5B,LIMCH1,MYL6B,NAV3,NREP,PAX9,PDK1,PEX11A,PLK4,REEP1,RNF165,RRAGD,SESN3,SOX2,ZC3HAV1L	31	33	Dental Disease, Digestive System Development and Function, Gastrointestinal Disease
4	SCC-mOc-D3-1A_vs_SCC-VII-SF-GFP-control_atfc1.5p0.05_1957_ - 2018-04-13 09:37 AM	ACAD10,ACTR3B,ANGEL1,AS3MT,BCR (complex),BRINP3,CYB5B,DHTKD1,DUSP8,FAM114A1,FAM162A,GAB2,GBP2,GCH1,GINS1,IL13RA1,KLF9,MAN2B2,NEIL3,NUPR1,P4HA2,p85 (pik3r),PER3,PXDC1,RAP1GAP,RNFT2,RTN4IP1,SHCBP1,SHROOM3,SLC16A10,SPAG5,SPG7,SYTL2,THG1L,TRERF1	31	33	Cell-To-Cell Signaling and Interaction, Cellular Assembly and Organization, Hereditary Disorder
5	SCC-mOc-D3-1A_vs_SCC-VII-SF-GFP-control_atfc1.5p0.05_1957_ - 2018-04-13 09:37 AM	ABCF2,AURKB,BARD1,BRCA1,BRCA2,CCNA2,CCNB1,CEP72,CKS2,CREG1,Ctbp,DDX39A,E2F7,E2F8,EXO1,FANCA,FANCB,FANCC,FGF1,FIGNL1,Gamma tubulin,HEY1,I kappa b kinase,MTUS2,PLEKHG6,PTPN14,RAD51,RAD54L,RBBP8,RECQL,RECQL4,RNF169,RPA2,UIMC1,WWC1	29	32	DNA Replication, Recombination, and Repair, Cellular Assembly and Organization, Cardiovascular Disease
6	SCC-mOc-D3-1A_vs_SCC-VII-SF-GFP-control_atfc1.5p0.05_1957_ - 2018-04-13 09:37 AM	Adaptor protein 2,AGAP2,AMIGO2,CXCL16,DES,ERAP1,FOXF1,HLA-DMB,IFN Beta,IKK (complex),IL1RL2,LSP1,NFkB (complex),NLRP2,NLRP4,NLRX1,NOS1,OTUB2,P2RX3,PELI3,PIDD1,PKMYT1,PPP4R4,RFTN1,SPIB,STAB2,STAP2,TMEM14C,TNIP2,UNC13D,UNC5B,USP2,USP11,USP20,ZBP1	27	31	Post-Translational Modification, Developmental Disorder, Gastrointestinal Disease
7	SCC-mOc-D3-1A_vs_SCC-VII-SF-GFP-control_atfc1.5p0.05_1957_ - 2018-04-13 09:37 AM	ADD2,ADD3,AGRN,ANKRD11,ARC,ASF1B,ASPN,ATRX,CA9,COL12A1,COL4A6,DNA-methyltransferase,FAM49A,GADD45A,GADD45B,H2AFY,H2AFY2,H2AFZ,Hdac,Histone h3,Histone h4,HNRNPA0,IFRD1,MAGED2,NDUFAF2,NFIL3,OSGIN1,PCBD2,RAB27B,RGS10,SHANK3,SIX1,SUV39H1,TMPO,ZNF423	27	31	Organ Development, Skeletal and Muscular System Development and Function, Hair and Skin Development and Function
8	SCC-mOc-D3-1A_vs_SCC-VII-SF-GFP-control_atfc1.5p0.05_1957_ - 2018-04-13 09:37 AM	AARS,ABHD3,ANG,CA12,CAMSAP3,COL5A1,COL6A2,COL6A3,CSDC2,DNMBP,estrogen receptor,FGFR3,GREB1,HIC1,Hsp70,MAP7,NHP2,NOB1,NOV,P-TEFb,PAQR7,PCDH10,PCDHB14,PYCR1,RAD51AP1,RAN,RARS,RCC1,RNA polymerase II,SMAD6,SPEG,TERT,TGFA,VEGFC,WNT5B	27	31	Cancer, Organismal Injury and Abnormalities, Connective Tissue Disorders
9	SCC-mOc-D3-1A_vs_SCC-VII-SF-GFP-control_atfc1.5p0.05_1957_ - 2018-04-13 09:37 AM	ACSL4,ARHGDIB,ATP7A,Calcineurin protein(s),CBLB,Cbp/p300,CD3 group,CYCS,FLT1,HAVCR2,HAX1,HERPUD1,HMGA1,HTATIP2,Ifn gamma,IL18,Inflammasome (Nalp3, Asc, Casp1),INSIG1,MGMT,MMP3,MMP15,MOAP1,MVD,MVK,NFATC2,NME4,OBSCN,PLA2G4A,PLA2G4B,PPA1,PTGS2,SCD,SEMA7A,SLC3A2,SLC7A5	26	30	Cell Death and Survival, Cancer, Organismal Injury and Abnormalities
10	SCC-mOc-D3-1A_vs_SCC-VII-SF-GFP-control_atfc1.5p0.05_1957_ - 2018-04-13 09:37 AM	ASNS,ATF3,ATF4,CHAC1,DDIT3,DUSP5,EZR,GARS,GDF15,GEM,Gsk3,LTBP2,MAP2K1/2,NR4A2,PCK2,PDGF BB,PI3K (complex),POLR3G,PSAT1,PSPH,RGS2,RHOB,RND3,SIRPA,SLC11A1,SLC1A4,SLC7A11,SLC9A3R2,SLCO1A2,SPN,TLR7/8,TMEM8B,TNS1,TOB1,TRIB3	26	30	Cell-To-Cell Signaling and Interaction, Cellular Assembly and Organization, Cancer
11	SCC-mOc-D3-1A_vs_SCC-VII-SF-GFP-control_atfc1.5p0.05_1957_ - 2018-04-13 09:37 AM	ALDH3A1,CDC6,CDC45,CDC25B,Cdk,CDT1,CHEK1,Cyclin A,Cyclin E,E2f,E2F2,FOS,FOXK2,G protein beta gamma,GMNN,GPER1,ITGA7,KLF5,KPNA2,MCM2,MCM3,MCM5,MCM7,MYBL2,ORC2,PARD6A,PARD6B,RBL1,RBPMS,RPS6KA6,RRM2,TAGLN,TBPL1,TXNIP,UCHL5	26	30	Connective Tissue Disorders, Developmental Disorder, Gastrointestinal Disease
12	SCC-mOc-D3-1A_vs_SCC-VII-SF-GFP-control_atfc1.5p0.05_1957_ - 2018-04-13 09:37 AM	ABCA1,ABCG1,ACSL3,ADM2,ADRA1B,ADRA1D,ANGPT4,CALCRL,calpain,ERK1/2,FAM120A,FGF21,HSF4,IL33,IL1RL1,LIMK1,LIPA,MAPK8IP1,Nr1h,P2RY2,PFKFB4,POLE,PRR7,PTPRJ,Rac,RAMP1,RAMP3,RASGRP3,SAA,SHC4,SMAD1/5,SPRY4,SULF2,TDGF1,WISP1	24	29	Cell-To-Cell Signaling and Interaction, Connective Tissue Disorders, Organismal Injury and Abnormalities
13	SCC-mOc-D3-1A_vs_SCC-VII-SF-GFP-control_atfc1.5p0.05_1957_ - 2018-04-13 09:37 AM	ADAM9,Alp,ARHGEF4,COL10A1,Collagen(s),CTGF,EFNA3,EFNA4,ENPP2,FOSB,FSTL3,GSTP1,HDAC9,HTR1B,ITGA1,ITGA3,ITGA6,ITGB4,Jnk,KLF2,LAMB3,LAMC2,Laminin (complex),MAP1LC3A,MGAT3,PKP1,POU6F1,Smad2/3,THBS2,TIMP3,TMSB4,TSKU,TUBB2A,WISP2,ZDHHC2	24	29	Cell-To-Cell Signaling and Interaction, Cellular Assembly and Organization, Tissue Development
14	SCC-mOc-D3-1A_vs_SCC-VII-SF-GFP-control_atfc1.5p0.05_1957_ - 2018-04-13 09:37 AM	14-3-3,ABCE1,ADAMTS1,ALCAM,CLDN1,CPSF2,DDR1,DDX21,EFNA5,ETV5,FBXL2,GLDC,Hsp27,IL6R,KAZN,KRT16,KRT18,Mek,MMP2,NOL3,NOX4,OSMR,PKP3,PRKAA,RABGGTB,Raf,SEMA3C,SEMA6A,SLC20A1,SLC25A33,SPRY1,STON1,TGFBR,TUBG1,ZMYND10	24	29	Cellular Movement, Cancer, Neurological Disease
15	SCC-mOc-D3-1A_vs_SCC-VII-SF-GFP-control_atfc1.5p0.05_1957_ - 2018-04-13 09:37 AM	26s Proteasome,AGTPBP1,AHR,AHRR,Alpha tubulin,ATF5,ATG9B,BIRC5,CD68,Cg,CUL7,DHFR,F2RL1,Gm-csf,HMGB2,KCNH2,MACROD1,MAD2L1,MAPKAPK3,MAPT,MCM10,MED14,MRC1,Rb,RNF207,S1PR1,SHMT1,SLC4A4,TIPIN,TOMM20,TOP2A,TRIP13,UBD,UBE2H,Ubiquitin	24	29	Cell Cycle, Cell Morphology, Cellular Assembly and Organization
16	SCC-mOc-D3-1A_vs_SCC-VII-SF-GFP-control_atfc1.5p0.05_1957_ - 2018-04-13 09:37 AM	ASIC1,CISH,Collagen type I,CYP4F3,ENO2,ENO3,Eotaxin,FDPS,GAA,HLA-DR group,IDI1,IL15,IL18RAP,IL2RB,IL2RG,IL4R,Immunoglobulin,KDELR3,LRP8,NCF4,NETO2,P38 MAPK,PBK,PLA2G7,RBP1,SAP30,SARM1,SCNN1A,STAT5a/b,STRA6,TACR1,Tgf beta,TLR2,UXT,WNT4	22	28	Cellular Development, Cellular Growth and Proliferation, Hematological System Development and Function
17	SCC-mOc-D3-1A_vs_SCC-VII-SF-GFP-control_atfc1.5p0.05_1957_ - 2018-04-13 09:37 AM	ADAM12,Alpha catenin,AXIN2,BLNK,C4A/C4B,CDH2,CDH11,DSP,ELN,EMILIN1,F3,Fcgr2,FCGRT,GAP43,GPRC5A,IFITM3,IGF1,IgG,IL12 (complex),ISG15,JAK,LDL,LOXL1,LYN,N-cor,NET1,NME1,PLAT,PLAU,SERPINE1,SH3KBP1,SLC2A4,SPP1,SYN1,TM7SF2	22	28	Cell-To-Cell Signaling and Interaction, Cellular Movement, Organismal Injury and Abnormalities
18	SCC-mOc-D3-1A_vs_SCC-VII-SF-GFP-control_atfc1.5p0.05_1957_ - 2018-04-13 09:37 AM	ACTA2,BAG3,BCL2L11,C3,CFH,Collagen Alpha1,Creb,CXCL12,CYP51A1,DAB2IP,DEPTOR,DOCK10,DYRK4,FSCN1,GLIS3,Igm,ITGA11,MAP1LC3,PI3K (family),PI3K p85,Pka catalytic subunit,PRELP,PTGER2,PTGER4,Ras homolog,RPS6KA1,RUNX3,SLC12A2,SRGAP3,SYK,THBD,TIMP1,TRIB2,WNK3,YPEL2	21	27	Cardiovascular Disease, Cell Death and Survival, Connective Tissue Disorders
19	SCC-mOc-D3-1A_vs_SCC-VII-SF-GFP-control_atfc1.5p0.05_1957_ - 2018-04-13 09:37 AM	AFAP1,Akt,ARHGEF3,CDK4/6,COL18A1,Collagen type IV,Cyclin B,EIF4EBP1,EPHA4,GDNF,IGF2,INPP4B,LAMB2,LARS,MCAM,MSI1,MTM1,MTORC1,MYO7A,p70 S6k,PDK4,PIK3CD,PIK3IP1,PIK3R5,Pld,Ppp2c,PREX1,PTEN,SEMA3B,SYNM,TBX2,TCF7L1,THEM4,TIPARP,Vla-4	19	26	Cellular Development, Cellular Growth and Proliferation, Nervous System Development and Function
20	SCC-mOc-D3-1A_vs_SCC-VII-SF-GFP-control_atfc1.5p0.05_1957_ - 2018-04-13 09:37 AM	ABCB1,ABCB11,AKAP12,AMPK,c-Src,CD14,COL1A1,Collagen type II,CRLF1,CX3CL1,CYP3A5,EDN1,FGFR2,FOXO1,FSH,FZD5,GOT1,GREM1,Growth hormone,HDL-cholesterol,HMGCR,IL1,IL1R1,LDL-cholesterol,LIFR,MAP2K6,MTTP,NR1H4,PIK3C2B,PLTP,TGFB3,TNFRSF11B,TNFSF10,VDR,Vegf	19	26	Inflammatory Response, Cardiovascular Disease, Organismal Injury and Abnormalities
21	SCC-mOc-D3-1A_vs_SCC-VII-SF-GFP-control_atfc1.5p0.05_1957_ - 2018-04-13 09:37 AM	BMF,CAMK2A,CAMK2N2,CaMKII,CDK18,Cofilin,Collagen type III,DYSF,ERK,F8,F Actin,FUBP1,GNAQ,ITGB3,KISS1R,LDB3,MTBP,MXD4,NCAM1,NLGN1,ODC1,PDE3B,Pdgfr,Pka,PLC,PRKD1,PTPRK,Rap1,RAPGEF3,RECK,SLC6A4,STMN1,TG,TSH,VWF	18	25	Hematological System Development and Function, Organismal Injury and Abnormalities, Cardiovascular System Development and Function
22	SCC-mOc-D3-1A_vs_SCC-VII-SF-GFP-control_atfc1.5p0.05_1957_ - 2018-04-13 09:37 AM	Actin,ANTXR1,Ap1,Ap2,ARVCF,ASGR1,BCL6B,Calmodulin,CASK,caspase,CEBPD,Cpla2,ENDOG,FAS,GAS8,HSPA2,HYAL1,Ikb,IL7,KCNQ5,LMO7,MAOA,MMP13,NGF,NUAK2,PARP,PDGFC,PHACTR3,POSTN,Rsk,SRC (family),TAGLN2,TUBB3,TUBB4A,TWIST2	18	25	Connective Tissue Disorders, Inflammatory Disease, Inflammatory Response
23	SCC-mOc-D3-1A_vs_SCC-VII-SF-GFP-control_atfc1.5p0.05_1957_ - 2018-04-13 09:37 AM	ABLIM1,CD3,CS,DCN,DLC1,EEA1,Fibrinogen,FN1,Focal adhesion kinase,GBP4,GPIIB-IIIA,IFIT3,Integrin,IRS1,ITGB2,ITGB7,JINK1/2,LDHB,MAF,Mapk,MBNL3,NCK2,PGK1,PIK3R1,Ras,SLC1A5,SLC2A3,SYK/ZAP,TALDO1,Talin,TCR,THPO,TLE3,VAV,VDAC3	15	23	Cardiovascular System Development and Function, Cell-To-Cell Signaling and Interaction, Cellular Assembly and Organization
24	SCC-mOc-D3-1A_vs_SCC-VII-SF-GFP-control_atfc1.5p0.05_1957_ - 2018-04-13 09:37 AM	ADCY3,AIMP2,ATOH1,CENPU,CIB2,CWC27,DSG2,EEF1E1,GSDMD,JMJD1C,KARS,LDB1,LMO1,LMO2,LRR1,LRRN3,MAP2,MARS,MSLN,MUC2,MUC5AC,NEFL,NKX3-1,NOTCH1,NTNG2,OXR1,RARS,RHOU,Secretase gamma,TAL1,TFF3,TREM1,TUBB4B,YARS,ZNF827	13	21	Cancer, Hematological Disease, Immunological Disease
25	SCC-mOc-D3-1A_vs_SCC-VII-SF-GFP-control_atfc1.5p0.05_1957_ - 2018-04-13 09:37 AM	BHLHB9,BIRC5,C1S,CBX5,CCNG1,CD44,CHRDL1,CLDN7,DNMT1,DNMT3B,EPCAM,GNAZ,HAP1,LGR4,LRP6,MAPK3,Mek,MMP2,MMP9,MYOC,NEUROG1,NNMT,NTPCR,PDX1,PHGDH,Pka,PRSS23,PXDN,RAF1,RGS17,SBK1,SLC35B1,SLC7A11,SLCO2A1,TEAD2	12	20	Gastrointestinal Disease, Organismal Injury and Abnormalities, Cellular Development
