# Supplementary material for: The impact and outcomes of cancer-macrophage fusion
Source: BMC Cancer. 2023 Jun 1;23:497. doi: 10.1186/s12885-023-10961-9 (PMC10236829; doi:10.1186/s12885-023-10961-9)
Supplement: Supplementary file 9 — Supplementary Material 9 [file 12885_2023_10961_MOESM9_ESM.xls]

## Sheet: Sheet0
© 2000-2018 QIAGEN. All rights reserved.
Ingenuity Canonical Pathways	-log(p-value)	Ratio	z-score	Molecules
Axonal Guidance Signaling	8.11	0.119	#NUM!	PAPPA2,MMP3,MMP13,ADAMTS2,LIMK1,MICAL1,WNT4,IRS2,EPHA7,TUBB3,NGEF,ADAMTS1,SEMA5A,GNG2,VEGFC,GNAZ,PDGFB,SRGAP3,ADAMTS6,IRS1,PLCG2,FZD6,RTN4,PIK3CD,NRP1,RGS3,NTN4,BDNF,SEMA6A,FZD1,ABLIM1,GNG7,SEMA6C,TUBB2B,EFNB2,GLIS1,RHOD,EFNB1,EFNA5,ADAM19,PFN2,PLXNB1,TUBB4A,SEMA3B,GNG4,SEMA3E,ROBO3,PLCB4,FZD4,WNT10A,EPHB3,SEMA3C,PRKCB
LPS/IL-1 Mediated Inhibition of RXR Function	5.1	0.129	0.333	CYP3A7,ALDH4A1,GSTM5,IL1RL1,NR1H4,CPT1B,GSTA5,SOD3,ABCA1,ALDH2,GSTM2,ALDH1A1,IL1RL2,CHST3,CHST11,LBP,ALDH3A1,TNFRSF11B,ABCB1,SLCO1A2,NDST4,CHST1,ALDH1L2,IL1RN,ALDH3B1,GSTO2,HS3ST5
Hepatic Fibrosis / Hepatic Stellate Cell Activation	4.25	0.126	#NUM!	IGFBP4,FLT1,COL4A6,COL6A2,IL1RL1,COL12A1,VEGFC,MMP13,CCL5,FAS,PDGFB,FGF1,COL1A2,COL1A1,IL1RL2,ACTA2,CSF1,HGF,ECE1,LBP,SERPINE1,COL18A1,TNFRSF11B
Histamine Degradation	4.24	0.4	1.633	ALDH4A1,ALDH2,ALDH1A1,ALDH1L2,ALDH3B1,ALDH3A1
Xenobiotic Metabolism Signaling	4.22	0.11	#NUM!	ALDH4A1,CYP3A7,MAP3K11,GSTM5,CAMK1D,GSTA5,MAP3K5,SOD3,ALDH2,CAMK2A,GSTM2,ALDH1A1,CES1,CHST3,CHST11,IRS2,ALDH3A1,CAMK2B,ABCB1,NDST4,MAPK12,AHRR,CHST1,ALDH1L2,IRS1,ALDH3B1,PIK3CD,GSTO2,HS3ST5,PRKCB
Oxidative Ethanol Degradation III	3.89	0.353	1.633	ALDH4A1,ALDH2,ALDH1A1,ALDH1L2,ALDH3B1,ALDH3A1
Fatty Acid α-oxidation	3.73	0.333	1.633	ALDH4A1,ALDH2,ALDH1A1,ALDH1L2,ALDH3B1,ALDH3A1
Macropinocytosis Signaling	3.68	0.16	1.134	MRC1,ITGB8,PDGFB,ITGB3,ITGB2,CSF1,IRS1,PLCG2,HGF,IRS2,PIK3CD,ITGB4,PRKCB
Putrescine Degradation III	3.59	0.316	1.633	ALDH4A1,ALDH2,ALDH1A1,ALDH1L2,ALDH3B1,ALDH3A1
Colorectal Cancer Metastasis Signaling	3.55	0.107	1.633	MMP3,MMP15,MMP13,FZD1,GNG7,RHOB,RHOD,WNT4,IRS2,ADCY8,PTGER4,GNG4,LRP5,GNG2,VEGFC,TCF7L1,MAPK12,FOS,RHOV,FZD4,WNT10A,TLR5,IRS1,FZD6,PIK3CD,PTGER2
Tryptophan Degradation X (Mammalian, via Tryptamine)	3.45	0.3	1.633	ALDH4A1,ALDH2,ALDH1A1,ALDH1L2,ALDH3B1,ALDH3A1
Acute Phase Response Signaling	3.42	0.118	2.496	C3,C1S,SERPINF1,CP,MAP3K5,MAPK12,CRABP1,C4A/C4B,FOS,IL1RN,RBP2,CFB,SERPINA1,PIK3CD,OSMR,LBP,SERPINE1,CRABP2,C2,TNFRSF11B
Ethanol Degradation IV	3.32	0.286	1.633	ALDH4A1,ALDH2,ALDH1A1,ALDH1L2,ALDH3B1,ALDH3A1
PCP pathway	3.09	0.167	0	RSPO3,FZD4,WNT10A,EFNB1,FZD6,PFN2,WNT4,FZD1,MAPK12,PRICKLE1
CCR5 Signaling in Macrophages	3.08	0.14	0.447	GNG4,CACNB1,GNG2,CACNB3,CCL5,MAPK12,GNG7,CACNA1A,FAS,FOS,PLCG2,CACNG7,PRKCB
IL-8 Signaling	2.99	0.107	2.236	GNG4,NOX4,FLT1,GNG2,VEGFC,HBEGF,MAPK12,GNG7,EIF4EBP1,ITGB3,LIMK1,ITGB2,FOS,RHOV,RHOB,CCND3,RHOD,IRS1,IRS2,PIK3CD,PRKCB
Role of Osteoblasts, Osteoclasts and Chondrocytes in Rheumatoid Arthritis	2.86	0.101	#NUM!	LRP5,SPP1,MMP3,IL1RL1,MMP13,FZD1,MAP3K5,TCF7L1,MAPK12,ITGB3,COL1A1,FOS,FZD4,IL1RL2,WNT10A,CSF1,IL1RN,IRS1,FZD6,WNT4,PIK3CD,IRS2,TNFRSF11B
Aryl Hydrocarbon Receptor Signaling	2.83	0.118	1.633	ALDH4A1,GSTM5,GSTA5,FAS,TGM2,AHRR,ALDH2,FOS,ALDH1A1,GSTM2,CCND3,ALDH1L2,NFIA,ALDH3B1,GSTO2,ALDH3A1
Coagulation System	2.78	0.2	-0.378	BDKRB2,PROS1,SERPINA1,PLAU,SERPINE1,TFPI,PLAT
VDR/RXR Activation	2.77	0.143	1	WT1,SERPINB1,LRP5,SPP1,GADD45A,IL1RL1,HES1,VDR,SEMA3B,CCL5,PRKCB
Complement System	2.71	0.194	0	C4A/C4B,ITGB2,C3,C1S,CFB,CFH,C2
Chemokine Signaling	2.66	0.147	1.265	FOS,PLCB4,CAMK2A,CAMK1D,PLCG2,CCL5,MAPK12,PRKCB,LIMK1,CAMK2B
Tec Kinase Signaling	2.65	0.107	2.496	GNG4,GNG2,TNFSF10,GNAZ,MAPK12,FAS,GNG7,FOS,RHOV,ACTA2,RHOB,RHOD,VAV3,IRS1,PLCG2,IRS2,PIK3CD,PRKCB
14-3-3-mediated Signaling	2.6	0.115	0.577	TUBB3,MAP3K5,MAPK12,TUBB2B,FOS,PLCB4,MAPT,IRS1,PLCG2,IRS2,TUBB4A,PIK3CD,SFN,SNCA,PRKCB
Alanine Degradation III	2.59	1	#NUM!	GPT,GPT2
Alanine Biosynthesis II	2.59	1	#NUM!	GPT,GPT2
Gαq Signaling	2.52	0.107	2	GNG4,RGS2,GNG2,RGS7,RGS4,GNG7,ADRA1D,RHOV,PLCB4,RHOB,RHOD,IRS1,PLCG2,IRS2,PIK3CD,ADRA1B,PRKCB
Role of Tissue Factor in Cancer	2.51	0.117	#NUM!	EGR1,VEGFC,HBEGF,MMP13,MAPK12,ITGB3,PTEN,LIMK1,CSF1,IRS1,IRS2,PIK3CD,RPS6KA2,CYR61
MSP-RON Signaling Pathway	2.48	0.139	#NUM!	ITGB2,CSF2RB,ACTA2,CSF1,IRS1,MST1,IRS2,PIK3CD,RPS6KA2,KLK10
Role of Macrophages, Fibroblasts and Endothelial Cells in Rheumatoid Arthritis	2.47	0.0891	#NUM!	MMP3,IL1RL1,MMP13,FZD1,CCL5,CAMK2A,IL1RL2,WNT4,IRS2,CAMK2B,TNFRSF11B,LRP5,VEGFC,TCF7L1,PDGFB,FOS,PLCB4,FZD4,WNT10A,TLR5,CSF1,IL1RN,IRS1,PLCG2,FZD6,PIK3CD,PRKCB
Dopamine Degradation	2.45	0.2	1.633	ALDH4A1,ALDH2,ALDH1A1,ALDH1L2,ALDH3B1,ALDH3A1
G-Protein Coupled Receptor Signaling	2.44	0.0909	#NUM!	GDPD1,PDE1A,HTR1B,CAMK2A,IRS2,ADCY8,ADRA1B,PTGER4,CAMK2B,RGS2,PDE2A,RGS7,RGS4,RAPGEF3,PDE4B,XCR1,ADRA1D,PDE8A,PLCB4,DUSP1,RAP1GAP,IRS1,PIK3CD,PTGER2,PRKCB
GNRH Signaling	2.44	0.105	1.387	CACNB1,MAP3K11,EGR1,GNG2,HBEGF,CACNB3,MAP3K5,MAPK12,GNG7,CACNA1A,FOS,PLCB4,CAMK2A,CACNG7,ADCY8,PRKCB,CAMK2B
Ephrin B Signaling	2.43	0.137	1.89	GNG4,EFNB2,RGS3,VAV3,EFNB1,GNG2,EPHB3,GNAZ,GNG7,LIMK1
Cardiac Hypertrophy Signaling	2.43	0.0948	1.789	GNG4,MAP3K11,MAPKAPK3,GNG2,GNAZ,MAP3K5,MAPK12,CACNA1A,GNG7,ADRA1D,ADSS,RHOV,PLCB4,RHOB,RHOD,PLCG2,IRS1,PIK3CD,MEF2C,IRS2,ADCY8,ADRA1B
Superpathway of Serine and Glycine Biosynthesis I	2.41	0.429	#NUM!	PSPH,UBAC2,SHMT2
p53 Signaling	2.38	0.117	0.707	WT1,TP53INP1,GADD45B,TP63,GADD45A,GADD45G,IRS1,PIK3CD,IRS2,SFN,FAS,DRAM1,PTEN
Leukocyte Extravasation Signaling	2.37	0.0971	1.606	TIMP3,MMP3,MMP15,MMP13,RAPGEF3,NCF4,MAPK12,ITGB3,ITGB2,EDIL3,ACTA2,RAP1GAP,CLDN1,VAV3,PLCG2,EZR,IRS1,PIK3CD,IRS2,PRKCB
Clathrin-mediated Endocytosis Signaling	2.37	0.0971	#NUM!	STON2,FGF14,DNM3,VEGFC,ITGB8,PDGFB,ITGB3,FGF1,FGF21,ITGB2,LYZ,AP1G2,ACTA2,IRS1,FGF11,SERPINA1,PIK3CD,IRS2,ITGB4,LDLRAP1
Gustation Pathway	2.37	0.106	#NUM!	PDE2A,CACNB1,GDPD1,GNG2,P2RX5,CACNB3,PDE4B,PDE1A,GNG7,CACNA1A,PDE8A,TAS1R2,ASIC1,CACNG7,P2RX6,ADCY8
γ-glutamyl Cycle	2.36	0.286	-1	OPLAH,CHAC1,GGT1,GGT7
Signaling by Rho Family GTPases	2.33	0.0916	3.441	GNG4,NOX4,MAP3K11,GNG2,CDC42EP2,GNAZ,MAPK12,PARD6A,DES,CDH11,GNG7,LIMK1,FOS,RHOV,RHOB,ACTA2,RHOD,EZR,IRS1,CDH17,PIK3CD,CDC42EP1,IRS2
Opioid Signaling Pathway	2.32	0.0928	0.655	CACNB1,RGS3,CAMK1D,GNG2,RGS7,RGS4,GRK5,CACNB3,PDE1A,MAPK12,GNG7,CACNA1A,FOSB,RGS17,FOS,CAMK2A,AP1G2,CACNG7,RPS6KA2,ADCY8,PRKCB,CAMK2B
Ethanol Degradation II	2.31	0.188	1.633	ALDH4A1,ALDH2,ALDH1A1,ALDH1L2,ALDH3B1,ALDH3A1
Granulocyte Adhesion and Diapedesis	2.3	0.102	#NUM!	MMP3,IL1RL1,MMP15,CCL17,MMP13,SDC3,CCL5,ITGB3,CXCL16,ITGB2,IL1RL2,CLDN1,IL1RN,EZR,CXCL2,CX3CL1,TNFRSF11B
Pyrimidine Deoxyribonucleotides De Novo Biosynthesis I	2.28	0.217	1.342	NME4,AK5,CMPK2,NME5,AK4
Germ Cell-Sertoli Cell Junction Signaling	2.25	0.101	#NUM!	EPN3,TUBB3,MAP3K11,MYO7A,MAP3K5,MAPK12,TUBB2B,LIMK1,RHOV,RHOB,ACTA2,RHOD,IRS1,PIK3CD,IRS2,TUBB4A,JUP
Histidine Degradation VI	2.24	0.267	0	CYP26B1,MICAL1,AMDHD1,CYP4F11
Thrombin Signaling	2.16	0.0945	2.324	GNG4,CAMK1D,GNG2,GNAZ,MAPK12,GNG7,RHOV,PLCB4,CAMK2A,RHOB,RHOD,IRS1,PLCG2,GATA6,PIK3CD,IRS2,ADCY8,PRKCB,CAMK2B
Role of NFAT in Cardiac Hypertrophy	2.15	0.0926	1.414	GNG4,CACNB1,CAMK1D,GNG2,CACNB3,MAPK12,GNG7,CACNA1A,PLCB4,CAMK2A,HDAC11,IRS1,PLCG2,CACNG7,PIK3CD,IRS2,MEF2C,ADCY8,PRKCB,CAMK2B
Noradrenaline and Adrenaline Degradation	2.11	0.171	1.633	ALDH4A1,ALDH2,ALDH1A1,ALDH1L2,ALDH3B1,ALDH3A1
LXR/RXR Activation	2.07	0.107	0.577	C4A/C4B,FDFT1,LYZ,C3,IL1RL2,IL1RN,NR1H4,IL1RL1,SERPINF1,SERPINA1,LBP,ABCA1,TNFRSF11B
Glioma Invasiveness Signaling	2.06	0.129	2.333	TIMP3,RHOV,RHOB,RHOD,IRS1,IRS2,PIK3CD,PLAU,ITGB3
Osteoarthritis Pathway	2.05	0.0922	1.5	TIMP3,SPP1,MMP3,IL1RL1,DCN,VEGFC,MMP13,GREM1,GDF5,HES1,TCF7L1,FZD1,FZD4,IL1RL2,GLIS1,FZD6,MEF2C,WISP1,NOTCH1
CXCR4 Signaling	2.03	0.0976	1.941	GNG4,EGR1,GNG2,GNAZ,MAPK12,GNG7,FOS,RHOV,PLCB4,RHOB,RHOD,IRS1,IRS2,PIK3CD,ADCY8,PRKCB
ILK Signaling	2.02	0.0933	2	LIMS2,VEGFC,ITGB8,MAPK12,ITGB3,PTEN,ITGB2,FOS,RHOV,RHOB,ACTA2,RHOD,IRS1,PIK3CD,IRS2,KRT18,ITGB4,DSP
Atherosclerosis Signaling	1.99	0.105	#NUM!	MMP3,MMP13,PLA2G7,PDGFB,COL1A2,PLA2G4A,ITGB2,COL1A1,LYZ,IL1RN,CSF1,SERPINA1,COL18A1
Ephrin A Signaling	1.98	0.133	#NUM!	EPHA7,NGEF,VAV3,EFNA5,IRS1,IRS2,PIK3CD,LIMK1
Superpathway of Cholesterol Biosynthesis	1.97	0.185	-2.236	MVD,FDPS,FDFT1,MVK,TM7SF2
cAMP-mediated signaling	1.96	0.0889	0.447	RGS2,PDE2A,GDPD1,CAMK1D,RGS7,RGS4,RAPGEF3,PDE4B,PDE1A,XCR1,PDE8A,HTR1B,CAMK2A,DUSP1,RAP1GAP,PKIA,PTGER2,ADCY8,PTGER4,CAMK2B
PI3K Signaling in B Lymphocytes	1.93	0.103	1.508	C3,PTEN,FOS,PLCB4,CAMK2A,CARD10,VAV3,IRS1,PLCG2,IRS2,PIK3CD,CAMK2B,PRKCB
PKCθ Signaling in T Lymphocytes	1.93	0.0974	2.714	CACNB1,MAP3K11,CACNB3,MAP3K5,CACNA1A,FOS,CAMK2A,VAV3,IRS1,PLCG2,HLA-DMB,CACNG7,IRS2,PIK3CD,CAMK2B
Integrin Signaling	1.93	0.0896	2.668	MAP3K11,TSPAN7,TSPAN2,ITGB8,PDGFB,ITGB3,PTEN,ITGB2,RHOV,RHOB,ACTA2,RHOD,ITGA11,PLCG2,IRS1,PFN2,PIK3CD,IRS2,ITGB4
Relaxin Signaling	1.9	0.0968	1.414	GNG4,PDE2A,GDPD1,GNG2,GNAZ,PDE4B,PDE1A,GNG7,PDE8A,FOS,IRS1,IRS2,PIK3CD,ADCY8,NPR2
IL-6 Signaling	1.88	0.102	0	ABCB1,TNFAIP6,IL1RL1,MAPK12,COL1A1,FOS,IL1RL2,IL1RN,IRS1,IRS2,PIK3CD,LBP,TNFRSF11B
Protein Kinase A Signaling	1.87	0.0779	-1.347	HIST1H1C,GDPD1,PDE1A,PTPRF,GNG7,PTEN,DUSP5,CAMK2A,PTPRJ,ADCY8,EYA2,PTPRN,PTPRT,CAMK2B,GNG4,PDE2A,PTPRK,GNG2,PDE4B,TCF7L1,PDE8A,DHH,PLCB4,ADD3,DUSP1,PLCG2,KDELR3,SFN,SIRPA,PRKCB
HER-2 Signaling in Breast Cancer	1.87	0.114	#NUM!	ITGB2,IRS1,IRS2,PIK3CD,ITGB4,ITGB8,MAP3K5,PARD6A,ITGB3,PRKCB
VEGF Family Ligand-Receptor Interactions	1.87	0.114	1	PLA2G4A,FOS,FLT1,PLCG2,IRS1,VEGFC,IRS2,PIK3CD,PRKCB,NRP1
GADD45 Signaling	1.86	0.211	#NUM!	GADD45B,GADD45A,CCND3,GADD45G
Regulation of the Epithelial-Mesenchymal Transition Pathway	1.83	0.0909	#NUM!	EGR1,FGF14,TCF7L1,FZD1,PARD6A,FGF1,FGF21,FZD4,WNT10A,HGF,IRS1,FZD6,WNT4,FGF11,IRS2,PIK3CD,NOTCH1
nNOS Signaling in Skeletal Muscle Cells	1.83	0.15	#NUM!	CACNB1,SNTA1,CACNG7,DMD,CACNB3,CACNA1A
Semaphorin Signaling in Neurons	1.81	0.135	#NUM!	RHOV,RHOB,DPYSL3,RHOD,PLXNB1,LIMK1,NRP1
GP6 Signaling Pathway	1.8	0.0992	1.941	COL6A2,COL4A6,COL12A1,ITGB3,COL1A2,COL1A1,IRS1,PLCG2,LAMB3,IRS2,PIK3CD,COL18A1,PRKCB
FGF Signaling	1.77	0.11	0.632	FGF21,HGF,IRS1,FGF14,FGF11,IRS2,PIK3CD,MAP3K5,MAPK12,FGF1
Glioblastoma Multiforme Signaling	1.76	0.0932	1.604	FZD1,PDGFB,PTEN,RHOV,PLCB4,FZD4,WNT10A,RHOB,RHOD,IRS1,PLCG2,FZD6,WNT4,IRS2,PIK3CD
FcγRIIB Signaling in B Lymphocytes	1.73	0.114	0.447	CACNB1,PLCG2,IRS1,CACNG7,IRS2,PIK3CD,CACNB3,MAPK12,CACNA1A
G Protein Signaling Mediated by Tubby	1.72	0.161	#NUM!	GNG4,PLCB4,PLCG2,GNG2,GNG7
p38 MAPK Signaling	1.72	0.1	0	PLA2G4A,IL1RL2,MAPKAPK3,DUSP1,IL1RN,IL1RL1,MAPT,MEF2C,RPS6KA2,MAP3K5,MAPK12,FAS
Production of Nitric Oxide and Reactive Oxygen Species in Macrophages	1.71	0.0881	2.183	MAP3K11,NCF4,MAP3K5,MAPK12,FOS,RHOV,LYZ,RHOB,RHOD,IRS1,PLCG2,SERPINA1,IRS2,PIK3CD,SIRPA,PRKCB,TNFRSF11B
Pregnenolone Biosynthesis	1.69	0.25	#NUM!	CYP26B1,MICAL1,CYP4F11
Nitric Oxide Signaling in the Cardiovascular System	1.67	0.102	2.111	BDKRB2,PDE2A,FLT1,IRS1,VEGFC,ATP2A3,IRS2,PIK3CD,PDE1A,CACNA1A,PRKCB
Phagosome Formation	1.65	0.0976	#NUM!	MRC1,ITGB2,RHOV,PLCB4,RHOB,TLR5,RHOD,PLCG2,IRS1,IRS2,PIK3CD,PRKCB
Serine Biosynthesis	1.63	0.4	#NUM!	PSPH,UBAC2
Virus Entry via Endocytic Pathways	1.62	0.1	#NUM!	ITGB2,AP1G2,ACTA2,PLCG2,IRS1,IRS2,PIK3CD,ITGB4,ITGB8,ITGB3,PRKCB
GPCR-Mediated Nutrient Sensing in Enteroendocrine Cells	1.59	0.0991	-0.302	GNG4,PLCB4,CACNB1,PLCG2,GNG2,CACNG7,CACNB3,ADCY8,CACNA1A,GNG7,PRKCB
AMPK Signaling	1.58	0.0837	1.387	PFKFB3,RAB27A,ACACB,CPT1B,AK3,MAPK12,EIF4EBP1,ADRA1D,AK5,PCK2,FOXO6,PFKFB4,IRS1,AK4,IRS2,PIK3CD,ADRA1B,PHF10
Heparan Sulfate Biosynthesis (Late Stages)	1.57	0.121	-1.89	CHST1,CHST3,CHST11,NDST4,AARS,EXTL1,HS3ST5
Oncostatin M Signaling	1.56	0.147	2.236	TIMP3,MMP3,MMP13,OSMR,PLAU
Epithelial Adherens Junction Signaling	1.52	0.0909	#NUM!	EPN3,TUBB3,LMO7,MYO7A,TCF7L1,FGF1,PTEN,TUBB2B,ACTA2,HGF,TUBB4A,JUP,NOTCH1
Neuropathic Pain Signaling In Dorsal Horn Neurons	1.52	0.0965	2.111	FOS,PLCB4,CAMK2A,CAMK1D,BDNF,PLCG2,IRS1,IRS2,PIK3CD,PRKCB,CAMK2B
G Beta Gamma Signaling	1.52	0.0965	0.905	GNG4,CACNB1,PLCG2,GNG2,CACNG7,HBEGF,CACNB3,GNAZ,CACNA1A,GNG7,PRKCB
B Cell Receptor Signaling	1.52	0.0851	2	MAP3K11,EGR1,MAP3K5,MAPK12,PTEN,CAMK2A,INPP5J,CARD10,VAV3,PLCG2,IRS1,PIK3CD,IRS2,MEF2C,PRKCB,CAMK2B
Ephrin Receptor Signaling	1.52	0.0867	0.378	GNG4,EPHA7,NGEF,RGS3,GNG2,VEGFC,GNAZ,GNG7,PDGFB,FGF1,LIMK1,EFNB2,EFNB1,EFNA5,EPHB3
Glutathione-mediated Detoxification	1.51	0.167	2	GSTM2,GSTM5,GSTA5,GSTO2
GM-CSF Signaling	1.5	0.11	2.121	CSF2RB,CAMK2A,IRS1,CISH,PIK3CD,IRS2,PRKCB,CAMK2B
TGF-β Signaling	1.49	0.103	1.633	ZNF423,RUNX3,FOS,INHA,VDR,SERPINE1,MAPK12,INHBB,AMHR2
NRF2-mediated Oxidative Stress Response	1.48	0.0842	0.816	GSTM5,GSTA5,MAP3K5,SOD3,FOS,GSTM2,ACTA2,IRS1,FOSL1,IRS2,PIK3CD,GSTO2,CBR1,DNAJB5,FTH1,PRKCB
Factors Promoting Cardiogenesis in Vertebrates	1.44	0.101	#NUM!	NOX4,LRP5,FZD4,TDGF1,FZD6,MEF2C,TCF7L1,FZD1,PRKCB
Crosstalk between Dendritic Cells and Natural Killer Cells	1.44	0.101	#NUM!	CSF2RB,IL2RG,IL15RA,CAMK2A,ACTA2,FSCN1,TNFSF10,FAS,CAMK2B
P2Y Purigenic Receptor Signaling Pathway	1.42	0.0902	0.905	GNG4,FOS,PLCB4,PLCG2,IRS1,GNG2,IRS2,PIK3CD,ADCY8,GNG7,ITGB3,PRKCB
GDNF Family Ligand-Receptor Interactions	1.41	0.105	0.707	FOS,DOK4,PLCG2,IRS1,GFRA2,IRS2,PIK3CD,MAPK12
CREB Signaling in Neurons	1.4	0.081	1	GNG4,CACNB1,GNG2,CACNB3,GNAZ,GNG7,CACNA1A,PLCB4,CAMK2A,IRS1,PLCG2,CACNG7,IRS2,PIK3CD,ADCY8,PRKCB,CAMK2B
Mouse Embryonic Stem Cell Pluripotency	1.39	0.0952	1.897	LIFR,FZD4,IRS1,FZD6,IRS2,PIK3CD,TCF7L1,FZD1,MAPK12,ID3
Role of NANOG in Mammalian Embryonic Stem Cell Pluripotency	1.38	0.0917	2	LIFR,FZD4,WNT10A,IRS1,FZD6,GATA6,WNT4,IRS2,PIK3CD,TCF7L1,FZD1
Sperm Motility	1.38	0.0917	0	SLC9A5,PLA2G4A,PDE2A,PLCB4,MAP3K11,PLCG2,PDE4B,PDE1A,PLA2G7,PTK7,PRKCB
Inhibition of Matrix Metalloproteases	1.38	0.132	-0.447	TIMP3,MMP3,RECK,MMP15,MMP13
Corticotropin Releasing Hormone Signaling	1.38	0.0889	0	FOS,CACNB1,BDNF,PLCG2,CACNG7,MEF2C,CACNB3,ADCY8,MAPK12,NPR2,CACNA1A,PRKCB
Reelin Signaling in Neurons	1.36	0.0978	#NUM!	ITGB2,MAP3K11,MAPT,IRS1,IRS2,PIK3CD,MAPK12,DAB1,ITGB3
Renin-Angiotensin Signaling	1.36	0.0909	1.667	FOS,PLCG2,IRS1,SHC2,IRS2,PIK3CD,PTGER2,CCL5,ADCY8,MAPK12,PRKCB
Superpathway of Geranylgeranyldiphosphate Biosynthesis I (via Mevalonate)	1.35	0.188	#NUM!	MVD,FDPS,MVK
Thrombopoietin Signaling	1.34	0.108	1.89	FOS,THPO,PLCG2,IRS1,IRS2,PIK3CD,PRKCB
Heparan Sulfate Biosynthesis	1.34	0.108	-1.89	CHST1,CHST3,CHST11,NDST4,AARS,EXTL1,HS3ST5
UVB-Induced MAPK Signaling	1.31	0.106	1.134	FOS,IRS1,IRS2,PIK3CD,MAPK12,EIF4EBP1,PRKCB
Triacylglycerol Degradation	1.3	0.125	-1.342	ABHD6,CES1,LIPG,NDST4,AARS
Methylglyoxal Degradation VI	1.29	1	#NUM!	LDHD
L-cysteine Degradation II	1.29	1	#NUM!	CTH
Asparagine Biosynthesis I	1.29	1	#NUM!	ASNS
Salvage Pathways of Pyrimidine Ribonucleotides	1.28	0.0947	1	NME4,APOBEC1,AK5,CMPK2,NME5,UPP1,AK4,GRK5,LIMK1
Endothelin-1 Signaling	1.28	0.0806	1.069	GNAZ,MAPK12,PLA2G7,PLA2G4A,FOS,PLCB4,IRS1,PLCG2,SHC2,IRS2,PIK3CD,ECE1,PTGER2,ADCY8,PRKCB
Human Embryonic Stem Cell Pluripotency	1.28	0.0857	#NUM!	FZD4,WNT10A,BDNF,IRS1,TDGF1,FZD6,WNT4,IRS2,PIK3CD,TCF7L1,FZD1,PDGFB
Cardiac β-adrenergic Signaling	1.28	0.0857	0.333	GNG4,PDE8A,PDE2A,GDPD1,GNG2,ATP2A3,PDE4B,PKIA,PDE1A,ADCY8,CACNA1A,GNG7
Paxillin Signaling	1.28	0.0909	1.342	ITGB2,ACTA2,ITGA11,IRS1,IRS2,PIK3CD,ITGB4,ITGB8,MAPK12,ITGB3
Sumoylation Pathway	1.26	0.0938	-0.333	FOS,RHOV,AR,RHOB,RHOD,MAP3K5,MAPK12,SNCA,FAS
Intrinsic Prothrombin Activation Pathway	1.26	0.122	-0.447	COL1A2,COL1A1,PROS1,COL18A1,KLK10
CCR3 Signaling in Eosinophils	1.25	0.0873	0.378	GNG4,PLA2G4A,PLCB4,IRS1,GNG2,IRS2,PIK3CD,MAPK12,GNG7,PRKCB,LIMK1
Breast Cancer Regulation by Stathmin1	1.25	0.0784	#NUM!	GNG4,TUBB3,CAMK1D,GNG2,GNG7,TUBB2B,LIMK1,PLCB4,CAMK2A,IRS1,IRS2,TUBB4A,PIK3CD,ADCY8,PRKCB,CAMK2B
Actin Cytoskeleton Signaling	1.23	0.0769	2.53	TIAM1,FGD3,FGF14,PDGFB,FGF1,LIMK1,FGF21,ACTA2,VAV3,EZR,IRS1,PFN2,FGF11,IRS2,PIK3CD,LBP,NCKAP1L
Histidine Degradation III	1.23	0.25	#NUM!	MTHFD2,AMDHD1
Hepatic Cholestasis	1.23	0.0823	#NUM!	ABCB1,CYP27A1,IL1RL1,NR1H4,SLCO1A2,MAPK12,HSD3B7,IL1RL2,IL1RN,LBP,ADCY8,TNFRSF11B,PRKCB
Basal Cell Carcinoma Signaling	1.22	0.101	0.378	FZD4,WNT10A,GLIS1,FZD6,WNT4,TCF7L1,FZD1
tRNA Splicing	1.22	0.119	1.342	PDE8A,PDE2A,GDPD1,PDE4B,PDE1A
Dermatan Sulfate Biosynthesis (Late Stages)	1.22	0.119	-1.342	CHST1,CHST3,CHST11,NDST4,HS3ST5
Ovarian Cancer Signaling	1.22	0.0839	1.342	GJA1,FZD4,WNT10A,IRS1,FZD6,VEGFC,WNT4,IRS2,PIK3CD,TCF7L1,FZD1,PTEN
Molecular Mechanisms of Cancer	1.21	0.0696	#NUM!	FZD1,MAP3K5,FAS,CAMK2A,CCND3,RHOB,RHOD,WNT4,IRS2,ADCY8,CAMK2B,LRP5,RAPGEF3,GNAZ,MAPK12,DHH,FOS,RHOV,PLCB4,FZD4,WNT10A,IRS1,FZD6,PIK3CD,NOTCH1,BCL2L11,PRKCB
Glioma Signaling	1.21	0.0885	1.897	CAMK2A,CAMK1D,PLCG2,IRS1,IRS2,PIK3CD,PDGFB,PRKCB,PTEN,CAMK2B
HGF Signaling	1.19	0.0877	1.265	FOS,MAP3K11,PLCG2,HGF,IRS1,IRS2,PIK3CD,MAP3K5,MAPK12,PRKCB
Pyrimidine Ribonucleotides Interconversion	1.18	0.116	1.342	NME4,AK5,CMPK2,NME5,AK4
VEGF Signaling	1.17	0.09	1	ACTA2,FLT1,PLCG2,IRS1,VEGFC,IRS2,PIK3CD,SFN,PRKCB
Ubiquinol-10 Biosynthesis (Eukaryotic)	1.16	0.158	#NUM!	CYP26B1,MICAL1,CYP4F11
Role of Pattern Recognition Receptors in Recognition of Bacteria and Viruses	1.16	0.084	1	OAS1,C3,OAS2,TLR5,PLCG2,IRS1,IRS2,PIK3CD,CCL5,MAPK12,PRKCB
HMGB1 Signaling	1.16	0.084	1.897	FOS,RHOV,RHOB,RHOD,IRS1,IRS2,PIK3CD,SERPINE1,MAPK12,PLAT,TNFRSF11B
IL-7 Signaling Pathway	1.15	0.093	0.378	IL2RG,FOXO6,CCND3,HGF,IRS1,IRS2,PIK3CD,MAPK12
HIF1α Signaling	1.15	0.0862	#NUM!	MMP3,IRS1,MMP15,VEGFC,MMP13,EGLN3,IRS2,PIK3CD,MAPK12,LDHB
Cholecystokinin/Gastrin-mediated Signaling	1.15	0.0891	1.667	FOS,RHOV,PLCB4,RHOB,RHOD,IL1RN,MEF2C,MAPK12,PRKCB
Folate Transformations I	1.14	0.222	#NUM!	MTHFD2,SHMT2
LPS-stimulated MAPK Signaling	1.13	0.092	1.633	FOS,IRS1,IRS2,PIK3CD,LBP,MAP3K5,MAPK12,PRKCB
Bladder Cancer Signaling	1.13	0.092	0	FGF21,MMP3,MMP15,FGF14,VEGFC,MMP13,FGF11,FGF1
PEDF Signaling	1.13	0.092	1.414	BDNF,IRS1,SERPINF1,IRS2,PIK3CD,TCF7L1,MAPK12,FAS
IL-9 Signaling	1.12	0.111	1	IL2RG,IRS1,CISH,IRS2,PIK3CD
Pyrimidine Ribonucleotides De Novo Biosynthesis	1.12	0.111	1.342	NME4,AK5,CMPK2,NME5,AK4
Chondroitin Sulfate Biosynthesis (Late Stages)	1.12	0.111	-1.342	CHST1,CHST3,CHST11,NDST4,HS3ST5
Antiproliferative Role of Somatostatin Receptor 2	1.12	0.0959	1.342	GNG4,IRS1,GNG2,IRS2,PIK3CD,NPR2,GNG7
SAPK/JNK Signaling	1.11	0.0874	1.414	MAP3K11,GADD45A,IRS1,GNG2,IRS2,PIK3CD,MAP3K5,MAPK12,GNG7
PDGF Signaling	1.06	0.0889	2.121	FOS,INPP5J,PLCG2,IRS1,IRS2,PIK3CD,PDGFB,PRKCB
Dendritic Cell Maturation	1.05	0.0757	0.277	MAPK12,COL1A2,COL1A1,PLCB4,IL1RL2,IL1RN,FSCN1,IRS1,PLCG2,HLA-DMB,IRS2,PIK3CD,COL18A1,TNFRSF11B
Wnt/Ca+ pathway	1.03	0.0968	0	PLCB4,FZD4,CAMK2A,PLCG2,FZD6,FZD1
RAR Activation	1.02	0.0749	#NUM!	MAP3K5,MAPK12,CRABP1,PTEN,CSF2RB,FOS,ALDH1A1,DUSP1,RBP2,PIK3CD,ADCY8,CRABP2,PHF10,PRKCB
Neurotrophin/TRK Signaling	1.02	0.0909	1.89	FOS,SPRY1,BDNF,IRS1,IRS2,PIK3CD,MAP3K5
Asparagine Degradation I	1	0.5	#NUM!	ASPG
Epoxysqualene Biosynthesis	1	0.5	#NUM!	FDFT1
Glycine Degradation (Creatine Biosynthesis)	1	0.5	#NUM!	GATM
Cysteine Biosynthesis/Homocysteine Degradation	1	0.5	#NUM!	CTH
Glycine Biosynthesis I	1	0.5	#NUM!	SHMT2
Sphingosine-1-phosphate Signaling	1	0.0806	1.897	RHOV,PLCB4,RHOB,RHOD,PLCG2,IRS1,IRS2,PIK3CD,ADCY8,PDGFB
Adrenomedullin signaling pathway	0.995	0.0741	0.535	C3,MAPK12,FOS,PLCB4,IL1RN,IRS1,PLCG2,SHC2,IRS2,PIK3CD,RAMP3,CFH,ADCY8,NPR2
Cancer Drug Resistance By Drug Efflux	0.993	0.102	#NUM!	ABCB1,FOXO6,ABCG2,PIK3CD,PTEN
Gαs Signaling	0.989	0.0826	0	GNG4,RGS2,ADD3,GNG2,RAPGEF3,PTGER2,ADCY8,PTGER4,GNG7
Hereditary Breast Cancer Signaling	0.984	0.078	#NUM!	GADD45B,GADD45A,GADD45G,HDAC11,IRS1,IRS2,PIK3CD,SFN,FANCL,PHF10,PTEN
Gap Junction Signaling	0.967	0.0733	#NUM!	GJA1,TUBB3,GJC2,TUBB2B,PLCB4,ACTA2,IRS1,PLCG2,IRS2,TUBB4A,PIK3CD,ADCY8,NPR2,PRKCB
Serotonin Degradation	0.953	0.0923	1.633	ALDH4A1,ALDH2,ALDH1A1,ALDH1L2,ALDH3B1,ALDH3A1
Agranulocyte Adhesion and Diapedesis	0.933	0.0734	#NUM!	CXCL16,ITGB2,MMP3,ACTA2,IL1RN,CLDN1,EZR,MMP15,CCL17,MMP13,CCL5,CXCL2,CX3CL1
Renal Cell Carcinoma Signaling	0.932	0.0864	1.342	FOS,HGF,IRS1,EGLN3,IRS2,PIK3CD,PDGFB
Remodeling of Epithelial Adherens Junctions	0.929	0.0909	#NUM!	TUBB3,ACTA2,HGF,DNM3,TUBB4A,TUBB2B
ErbB Signaling	0.922	0.0825	1.414	FOS,PLCG2,IRS1,HBEGF,IRS2,PIK3CD,MAPK12,PRKCB
STAT3 Pathway	0.922	0.0825	0	CSF2RB,IL2RG,MAP3K11,FLT1,HGF,CISH,MAPK12,PDGFB
Hematopoiesis from Multipotent Stem Cells	0.916	0.167	#NUM!	THPO,CSF1
Mevalonate Pathway I	0.916	0.167	#NUM!	MVD,MVK
Th2 Pathway	0.907	0.0753	0.707	ITGB2,RUNX3,IL2RG,IL1RL1,IRS1,HLA-DMB,CXCR6,IRS2,PIK3CD,TSLP,NOTCH1
tRNA Charging	0.902	0.105	-2	NARS,RARS,GARS,AARS
Chondroitin Sulfate Biosynthesis	0.885	0.0943	-1.342	CHST1,CHST3,CHST11,NDST4,HS3ST5
IL-17A Signaling in Gastric Cells	0.882	0.12	#NUM!	FOS,CCL5,MAPK12
Calcium Signaling	0.877	0.0707	1.667	CACNB1,CAMK2A,TP63,CAMK1D,ACTA2,HDAC11,TNNT2,CACNG7,ATP2A3,MCU,MEF2C,CACNB3,CACNA1A,CAMK2B
Neuroinflammation Signaling Pathway	0.874	0.0664	2.357	NOX4,MMP3,BDNF,SLC1A3,FZD1,CCL5,MAPK12,FAS,PLA2G4A,FOS,TLR5,MAPT,IRS1,PLCG2,HLA-DMB,IRS2,PIK3CD,BACE2,CX3CL1,SNCA
Adipogenesis pathway	0.872	0.0758	#NUM!	ZNF423,FZD4,EGR2,TXNIP,HDAC11,FZD6,FZD1,BSCL2,PER2,FGF1
eNOS Signaling	0.871	0.0727	0.632	BDKRB2,AQP5,FLT1,PLCG2,IRS1,VEGFC,AQP1,IRS2,PIK3CD,ADCY8,HSPA2,PRKCB
Rac Signaling	0.868	0.0776	1.667	MCF2L,NOX4,TIAM1,MAP3K11,IRS1,IRS2,PIK3CD,PARD6A,LIMK1
IL-10 Signaling	0.862	0.087	#NUM!	FOS,IL1RL2,IL1RN,IL1RL1,LBP,MAPK12
Role of IL-17A in Arthritis	0.862	0.087	#NUM!	IRS1,MMP13,IRS2,PIK3CD,CCL5,MAPK12
Role of JAK1 and JAK3 in γc Cytokine Signaling	0.862	0.087	#NUM!	IL2RG,IL15RA,IRS1,IRS2,PIK3CD,TSLP
NAD biosynthesis II (from tryptophan)	0.857	0.154	#NUM!	NMNAT2,IDO2
Leukotriene Biosynthesis	0.857	0.154	#NUM!	GGT1,GGT7
Cholesterol Biosynthesis I	0.857	0.154	#NUM!	FDFT1,TM7SF2
Bile Acid Biosynthesis, Neutral Pathway	0.857	0.154	#NUM!	CYP27A1,HSD3B7
Cholesterol Biosynthesis II (via 24,25-dihydrolanosterol)	0.857	0.154	#NUM!	FDFT1,TM7SF2
Cholesterol Biosynthesis III (via Desmosterol)	0.857	0.154	#NUM!	FDFT1,TM7SF2
Growth Hormone Signaling	0.853	0.0824	1.134	FOS,PLCG2,IRS1,IRS2,PIK3CD,RPS6KA2,PRKCB
Melatonin Signaling	0.841	0.0857	-0.816	PLCB4,CAMK2A,PLCG2,RORB,PRKCB,CAMK2B
Myc Mediated Apoptosis Signaling	0.841	0.0857	#NUM!	IRS1,IRS2,PIK3CD,MAPK12,SFN,FAS
Proline Degradation	0.839	0.333	#NUM!	ALDH4A1
S-methyl-5-thio-α-D-ribose 1-phosphate Degradation	0.839	0.333	#NUM!	MRI1
Ascorbate Recycling (Cytosolic)	0.839	0.333	#NUM!	GSTO2
D-glucuronate Degradation I	0.839	0.333	#NUM!	CRYL1
4-hydroxyproline Degradation I	0.839	0.333	#NUM!	ALDH4A1
Biotin-carboxyl Carrier Protein Assembly	0.839	0.333	#NUM!	ACACB
Dermatan Sulfate Biosynthesis	0.836	0.0909	-1.342	CHST1,CHST3,CHST11,NDST4,HS3ST5
IL-4 Signaling	0.834	0.0814	#NUM!	IL2RG,INPP5J,IRS1,HLA-DMB,NR3C2,IRS2,PIK3CD
Type II Diabetes Mellitus Signaling	0.822	0.0724	-0.378	CACNB1,IRS1,CACNG7,IRS2,PIK3CD,CACNB3,MAP3K5,MAPK12,CACNA1A,PRKCB,TNFRSF11B
Fc Epsilon RI Signaling	0.821	0.0756	0.333	PLA2G4A,INPP5J,PLCG2,VAV3,IRS1,IRS2,PIK3CD,MAPK12,PRKCB
Caveolar-mediated Endocytosis Signaling	0.821	0.0845	#NUM!	ITGB2,ACTA2,ITGA11,ITGB4,ITGB8,ITGB3
Androgen Signaling	0.813	0.0735	0.816	GNG4,CACNB1,AR,GNG2,CACNG7,CACNB3,GNAZ,CACNA1A,GNG7,PRKCB
Glutamate Receptor Signaling	0.812	0.0893	#NUM!	SLC1A4,GNG2,SLC1A3,SLC38A1,GNG7
Gαi Signaling	0.805	0.075	-0.707	GNG4,HTR1B,RAP1GAP,GNG2,RGS7,RGS4,ADCY8,GNG7,XCR1
Chondroitin Sulfate Degradation (Metazoa)	0.805	0.143	#NUM!	HYAL1,CEMIP
Glycogen Degradation III	0.805	0.143	#NUM!	PGM1,MGAM
UVA-Induced MAPK Signaling	0.784	0.0762	0	FOS,PLCB4,PLCG2,IRS1,IRS2,PIK3CD,RPS6KA2,MAPK12
D-myo-inositol-5-phosphate Metabolism	0.782	0.071	1.508	PLCB4,DUSP5,PTPRJ,DUSP1,PLCG2,PPM1H,PTPRN,SIRPA,THTPA,PTPRF,PTEN
Role of Wnt/GSK-3β Signaling in the Pathogenesis of Influenza	0.781	0.0822	0.447	FZD4,WNT10A,FZD6,WNT4,TCF7L1,FZD1
fMLP Signaling in Neutrophils	0.776	0.0738	1.414	GNG4,NOX4,PLCB4,IRS1,GNG2,IRS2,PIK3CD,GNG7,PRKCB
Sertoli Cell-Sertoli Cell Junction Signaling	0.769	0.0694	#NUM!	EPN3,TUBB3,MAP3K11,ACTA2,CLDN1,MYO7A,TUBB4A,JUP,MAP3K5,MAPK12,TUBB2B,PTEN
MIF Regulation of Innate Immunity	0.762	0.093	0	PLA2G4A,FOS,CD74,MAPK12
Dermatan Sulfate Degradation (Metazoa)	0.757	0.133	#NUM!	HYAL1,CEMIP
Phospholipases	0.746	0.0847	-2.236	PLA2G4A,PLCB4,PLCG2,LIPG,PLA2G7
Toll-like Receptor Signaling	0.743	0.08	-1	FOS,TLR5,IL1RN,IL1RL1,LBP,MAPK12
Acetone Degradation I (to Methylglyoxal)	0.743	0.103	#NUM!	CYP3A7,CYP2U1,DHRS11
RhoGDI Signaling	0.733	0.0682	-2.828	GNG4,RHOV,ACTA2,RHOB,RHOD,EZR,GNG2,CDH17,GNAZ,CDH11,GNG7,LIMK1
FXR/RXR Activation	0.733	0.072	#NUM!	C4A/C4B,C3,CYP27A1,PCK2,NR1H4,IL1RN,SERPINF1,SERPINA1,MAPK12
Acute Myeloid Leukemia Signaling	0.73	0.0761	1.633	CSF2RB,IRS1,IRS2,PIK3CD,TCF7L1,JUP,EIF4EBP1
IL-1 Signaling	0.73	0.0761	0	GNG4,FOS,GNG2,GNAZ,ADCY8,MAPK12,GNG7
CNTF Signaling	0.726	0.0833	1.342	LIFR,IRS1,IRS2,PIK3CD,RPS6KA2
Retinoate Biosynthesis II	0.725	0.25	#NUM!	RBP2
Phenylethylamine Degradation I	0.725	0.25	#NUM!	ALDH2
Methylmalonyl Pathway	0.725	0.25	#NUM!	PCCA
Geranylgeranyldiphosphate Biosynthesis	0.725	0.25	#NUM!	FDPS
Proline Biosynthesis I	0.725	0.25	#NUM!	PYCR1
Arginine Degradation I (Arginase Pathway)	0.725	0.25	#NUM!	ALDH4A1
Trans, trans-farnesyl Diphosphate Biosynthesis	0.725	0.25	#NUM!	FDPS
NAD Biosynthesis III	0.725	0.25	#NUM!	NMNAT2
IL-15 Signaling	0.725	0.0789	#NUM!	IL2RG,IL15RA,IRS1,IRS2,PIK3CD,MAPK12
Superpathway of Inositol Phosphate Compounds	0.724	0.0655	2.324	PTPRF,PTEN,PLCB4,DUSP5,INPP5J,PTPRJ,DUSP1,IRS1,PLCG2,PPM1H,IRS2,PIK3CD,PTPRN,SIRPA,THTPA
Huntington's Disease Signaling	0.719	0.0648	1.667	GNG4,BDNF,GNG2,DNM3,RCOR2,HSPA2,GNG7,TGM2,PLCB4,HDAC11,IRS1,HAP1,IRS2,PIK3CD,SNCA,PRKCB
Cellular Effects of Sildenafil (Viagra)	0.719	0.0714	#NUM!	PDE2A,PLCB4,ACTA2,PLCG2,CACNG7,PDE4B,PDE1A,ADCY8,CACNA1A
Ceramide Signaling	0.714	0.0753	-0.816	FOS,CNKSR1,IRS1,IRS2,PIK3CD,CERK,TNFRSF11B
Extrinsic Prothrombin Activation Pathway	0.713	0.125	#NUM!	PROS1,TFPI
Parkinson's Signaling	0.713	0.125	#NUM!	MAPK12,SNCA
Cdc42 Signaling	0.679	0.0698	1.134	FOS,FGD3,MAP3K11,HLA-DMB,CDC42SE1,CDC42EP2,MAPK12,PARD6A,LIMK1
Role of NFAT in Regulation of the Immune Response	0.677	0.0663	1.667	GNG4,FOS,PLCB4,PLCG2,IRS1,GNG2,HLA-DMB,MEF2C,IRS2,PIK3CD,GNAZ,GNG7
Estrogen-Dependent Breast Cancer Signaling	0.673	0.0759	2	FOS,IRS1,TERT,DHRS11,IRS2,PIK3CD
PXR/RXR Activation	0.667	0.0794	#NUM!	CYP3A7,ABCB1,GSTM2,ALDH1A1,PCK2
Phospholipase C Signaling	0.666	0.0638	1.387	GNG4,GNG2,RAPGEF3,GNG7,TGM2,PLA2G4A,PLCB4,RHOV,RHOB,RHOD,PLCG2,HDAC11,MEF2C,ADCY8,PRKCB
Role of JAK2 in Hormone-like Cytokine Signaling	0.657	0.0938	#NUM!	IRS1,IRS2,SIRPA
p70S6K Signaling	0.654	0.0687	0.707	IL2RG,PLCB4,PLCG2,MAPT,IRS1,IRS2,PIK3CD,SFN,PRKCB
IL-2 Signaling	0.649	0.0781	1.342	FOS,IL2RG,IRS1,IRS2,PIK3CD
Erythropoietin Signaling	0.641	0.0741	#NUM!	FOS,PLCG2,IRS1,IRS2,PIK3CD,PRKCB
Aldosterone Signaling in Epithelial Cells	0.64	0.0659	1.414	PLCB4,DUSP1,PLCG2,IRS1,ASIC1,NR3C2,IRS2,PIK3CD,HSPA2,DNAJB5,PRKCB
Creatine-phosphate Biosynthesis	0.639	0.2	#NUM!	CKMT1A/CKMT1B
Pyruvate Fermentation to Lactate	0.639	0.2	#NUM!	LDHB
Tetrahydrofolate Salvage from 5,10-methenyltetrahydrofolate	0.639	0.2	#NUM!	MTHFD2
NAD Salvage Pathway III	0.639	0.2	#NUM!	NMNAT2
2-oxobutanoate Degradation I	0.639	0.2	#NUM!	PCCA
Rapoport-Luebering Glycolytic Shunt	0.639	0.2	#NUM!	PGAM1
Galactose Degradation I (Leloir Pathway)	0.639	0.2	#NUM!	GALK2
dTMP De Novo Biosynthesis	0.639	0.2	#NUM!	SHMT2
Folate Polyglutamylation	0.639	0.2	#NUM!	SHMT2
CDK5 Signaling	0.638	0.0714	1.89	FOSB,BDNF,MAPT,EGR1,ADCY8,MAPK12,CACNA1A
Netrin Signaling	0.631	0.0769	#NUM!	CACNB1,CACNG7,CACNB3,ABLIM1,CACNA1A
Eicosanoid Signaling	0.631	0.0769	#NUM!	PLA2G4A,PTGER2,GGT1,PLA2G7,PTGER4
Synaptic Long Term Depression	0.629	0.0655	0.302	PLA2G4A,PLCB4,CACNB1,PLCG2,CACNG7,CACNB3,GNAZ,NPR2,PLA2G7,CACNA1A,PRKCB
3-phosphoinositide Degradation	0.623	0.0662	2.53	DUSP5,PTPRJ,INPP5J,DUSP1,PPM1H,PTPRN,SIRPA,THTPA,PTPRF,PTEN
ERK5 Signaling	0.614	0.0758	1.342	FOS,FOSL1,MEF2C,RPS6KA2,SFN
PAK Signaling	0.61	0.07	1.89	IRS1,EPHB3,IRS2,PIK3CD,MAPK12,PDGFB,LIMK1
RANK Signaling in Osteoclasts	0.61	0.07	1.89	FOS,MAP3K11,IRS1,IRS2,PIK3CD,MAP3K5,MAPK12
IL-3 Signaling	0.61	0.0723	2.449	CSF2RB,FOS,IRS1,IRS2,PIK3CD,PRKCB
FLT3 Signaling in Hematopoietic Progenitor Cells	0.61	0.0723	0.816	IRS1,IRS2,PIK3CD,RPS6KA2,MAPK12,EIF4EBP1
Prolactin Signaling	0.61	0.0723	1.633	FOS,PLCG2,IRS1,IRS2,PIK3CD,PRKCB
Altered T Cell and B Cell Signaling in Rheumatoid Arthritis	0.61	0.0723	#NUM!	SPP1,TLR5,CSF1,IL1RN,HLA-DMB,FAS
Gα12/13 Signaling	0.606	0.0667	1	VAV3,IRS1,CDH17,MEF2C,IRS2,PIK3CD,MAP3K5,MAPK12,CDH11
iCOS-iCOSL Signaling in T Helper Cells	0.601	0.0678	1.414	IL2RG,CAMK2A,IRS1,HLA-DMB,IRS2,PIK3CD,PTEN,CAMK2B
D-myo-inositol (1,3,4)-trisphosphate Biosynthesis	0.601	0.105	#NUM!	INPP5J,PTEN
D-myo-inositol (1,4,5,6)-Tetrakisphosphate Biosynthesis	0.583	0.0657	2.333	DUSP5,PTPRJ,DUSP1,PPM1H,PTPRN,SIRPA,THTPA,PTPRF,PTEN
D-myo-inositol (3,4,5,6)-tetrakisphosphate Biosynthesis	0.583	0.0657	2.333	DUSP5,PTPRJ,DUSP1,PPM1H,PTPRN,SIRPA,THTPA,PTPRF,PTEN
IL-17A Signaling in Fibroblasts	0.582	0.0857	#NUM!	FOS,NFKBIZ,MAPK12
α-Adrenergic Signaling	0.581	0.0706	#NUM!	GNG4,PLCG2,GNG2,ADCY8,GNG7,PRKCB
Leptin Signaling in Obesity	0.581	0.0706	#NUM!	PLCB4,PLCG2,IRS1,IRS2,PIK3CD,ADCY8
EGF Signaling	0.58	0.0735	1.342	FOS,IRS1,IRS2,PIK3CD,MAPK12
Natural Killer Cell Signaling	0.576	0.0667	#NUM!	INPP5J,PLCG2,VAV3,IRS1,SH3BP2,IRS2,PIK3CD,PRKCB
NGF Signaling	0.576	0.0667	0.707	MAP3K11,PLCG2,IRS1,IRS2,PIK3CD,RPS6KA2,MAP3K5,MAPK12
NAD Biosynthesis from 2-amino-3-carboxymuconate Semialdehyde	0.571	0.167	#NUM!	NMNAT2
Proline Biosynthesis II (from Arginine)	0.571	0.167	#NUM!	PYCR1
Arginine Degradation VI (Arginase 2 Pathway)	0.571	0.167	#NUM!	PYCR1
Adenine and Adenosine Salvage III	0.571	0.167	#NUM!	ADA
Purine Ribonucleosides Degradation to Ribose-1-phosphate	0.571	0.167	#NUM!	ADA
Zymosterol Biosynthesis	0.571	0.167	#NUM!	TM7SF2
CD27 Signaling in Lymphocytes	0.568	0.0769	1	FOS,MAP3K11,MAP3K5,MAPK12
Docosahexaenoic Acid (DHA) Signaling	0.568	0.0769	#NUM!	IRS1,SERPINF1,IRS2,PIK3CD
Regulation of Actin-based Motility by Rho	0.566	0.0698	2.449	RHOV,ACTA2,RHOB,RHOD,PFN2,LIMK1
Interferon Signaling	0.56	0.0833	#NUM!	IFITM3,IFIT3,OAS1
Antioxidant Action of Vitamin C	0.558	0.0673	1.633	PLA2G4A,CSF2RB,PLCB4,PLCG2,MAPK12,GSTO2,PLA2G7
RhoA Signaling	0.553	0.0656	2.828	NGEF,ACTA2,PLEKHG5,EZR,PFN2,CDC42EP1,CDC42EP2,LIMK1
NF-κB Activation by Viruses	0.553	0.069	1.633	ITGB2,IRS1,IRS2,PIK3CD,ITGB3,PRKCB
Role of MAPK Signaling in the Pathogenesis of Influenza	0.549	0.0714	#NUM!	PLA2G4A,CCL5,MAP3K5,MAPK12,PLA2G7
ErbB4 Signaling	0.549	0.0714	1.342	PLCG2,IRS1,IRS2,PIK3CD,PRKCB
3-phosphoinositide Biosynthesis	0.54	0.0615	2.887	DUSP5,PTPRJ,DUSP1,IRS1,PPM1H,IRS2,PIK3CD,PTPRN,SIRPA,THTPA,PTPRF,PTEN
Notch Signaling	0.538	0.0811	#NUM!	HES1,NOTCH1,HEY1
IGF-1 Signaling	0.533	0.066	2	IGFBP4,FOS,IRS1,IRS2,PIK3CD,CYR61,SFN
Retinol Biosynthesis	0.518	0.0789	#NUM!	CES1,RBP2,LIPG
Melanoma Signaling	0.516	0.0727	#NUM!	IRS1,IRS2,PIK3CD,PTEN
Tryptophan Degradation to 2-amino-3-carboxymuconate Semialdehyde	0.515	0.143	#NUM!	IDO2
Mineralocorticoid Biosynthesis	0.515	0.143	#NUM!	HSD3B7
Th1 and Th2 Activation Pathway	0.512	0.0611	#NUM!	ITGB2,RUNX3,IL2RG,IL1RL1,IRS1,HLA-DMB,CXCR6,IRS2,PIK3CD,TSLP,NOTCH1
IL-12 Signaling and Production in Macrophages	0.509	0.0625	#NUM!	FOS,LYZ,IRS1,MST1,SERPINA1,IRS2,PIK3CD,MAPK12,PRKCB
Estrogen Biosynthesis	0.498	0.0769	#NUM!	CYP3A7,CYP2U1,DHRS11
BMP signaling pathway	0.491	0.0676	#NUM!	ZNF423,FST,GREM1,MAPK12,CHRD
Death Receptor Signaling	0.488	0.0652	2.449	ACTA2,TNFSF10,TNFSF15,MAP3K5,FAS,LIMK1
PPAR Signaling	0.488	0.0652	0	FOS,IL1RL2,IL1RN,IL1RL1,PDGFB,TNFRSF11B
Fcγ Receptor-mediated Phagocytosis in Macrophages and Monocytes	0.476	0.0645	1.633	ACTA2,VAV3,EZR,FYB1,PRKCB,PTEN
Sucrose Degradation V (Mammalian)	0.467	0.125	#NUM!	KHK
Superoxide Radicals Degradation	0.467	0.125	#NUM!	SOD3
Glucocorticoid Biosynthesis	0.467	0.125	#NUM!	HSD3B7
GABA Receptor Signaling	0.465	0.0638	#NUM!	CACNB1,AP1G2,CACNG7,CACNB3,ADCY8,CACNA1A
Bupropion Degradation	0.461	0.0833	#NUM!	CYP3A7,CYP2U1
Superpathway of D-myo-inositol (1,4,5)-trisphosphate Metabolism	0.461	0.0833	#NUM!	INPP5J,PTEN
Glucocorticoid Receptor Signaling	0.459	0.0565	#NUM!	KRT16,SLPI,KRT80,CCL5,MAPK12,HSPA2,FOS,AR,PCK2,DUSP1,IL1RN,IRS1,PIK3CD,IRS2,NR3C2,KRT18,PLAU,SERPINE1,PHF10
PPARα/RXRα Activation	0.457	0.0595	1.265	PLCB4,IL1RL2,IL1RL1,PLCG2,CPT1B,IRS1,MEF2C,ADCY8,ABCA1,PRKCB
Autoimmune Thyroid Disease Signaling	0.444	0.0714	#NUM!	HLA-DMB,FAS,TG
Role of p14/p19ARF in Tumor Suppression	0.444	0.0714	#NUM!	IRS1,IRS2,PIK3CD
Serotonin Receptor Signaling	0.444	0.0714	#NUM!	HTR1B,SLC6A4,ADCY8
CD40 Signaling	0.44	0.0641	1.342	FOS,IRS1,IRS2,PIK3CD,MAPK12
IL-17A Signaling in Airway Cells	0.44	0.0641	0.447	IRS1,IRS2,PIK3CD,MAPK12,PTEN
Induction of Apoptosis by HIV1	0.44	0.0667	0	MAP3K5,MAPK12,FAS,TNFRSF11B
Role of JAK family kinases in IL-6-type Cytokine Signaling	0.438	0.08	#NUM!	OSMR,MAPK12
Sirtuin Signaling Pathway	0.437	0.0565	1.069	PFKFB3,HIST1H1C,GADD45B,GADD45G,NR1H4,LDHD,CPT1B,MAPK12,LDHB,ABCA1,SOD3,GADD45A,PCK2,PGAM1,MAP1LC3A,BCL2L11
UVC-Induced MAPK Signaling	0.427	0.0698	#NUM!	FOS,MAPK12,PRKCB
Pathogenesis of Multiple Sclerosis	0.427	0.111	#NUM!	CCL5
Leucine Degradation I	0.427	0.111	#NUM!	BCAT1
GDP-glucose Biosynthesis	0.427	0.111	#NUM!	PGM1
TR/RXR Activation	0.421	0.0612	#NUM!	SLC16A3,IRS1,IRS2,PIK3CD,THRB,SYT12
Melanocyte Development and Pigmentation Signaling	0.421	0.0612	0	PLCG2,IRS1,IRS2,PIK3CD,RPS6KA2,ADCY8
FAK Signaling	0.421	0.0612	#NUM!	ACTA2,PLCG2,IRS1,IRS2,PIK3CD,PTEN
Graft-versus-Host Disease Signaling	0.411	0.0682	#NUM!	IL1RN,HLA-DMB,FAS
iNOS Signaling	0.411	0.0682	#NUM!	FOS,LBP,MAPK12
Insulin Receptor Signaling	0.404	0.0584	0.378	INPP5J,IRS1,ASIC1,IRS2,PIK3CD,PTPRF,EIF4EBP1,PTEN
Synaptic Long Term Potentiation	0.397	0.0588	0.378	PLCB4,CAMK2A,PLCG2,RAPGEF3,ADCY8,PRKCB,CAMK2B
PTEN Signaling	0.397	0.0588	-0.378	FOXO6,FLT1,INPP5J,PIK3CD,BCL2L11,MAGI3,PTEN
D-myo-inositol (1,4,5)-Trisphosphate Biosynthesis	0.396	0.0741	#NUM!	PLCB4,PLCG2
Glucose and Glucose-1-phosphate Degradation	0.391	0.1	#NUM!	PGM1
Oleate Biosynthesis II (Animals)	0.391	0.1	#NUM!	PTPRT
Calcium Transport I	0.391	0.1	#NUM!	ATP2A3
Glycine Betaine Degradation	0.391	0.1	#NUM!	SHMT2
Pancreatic Adenocarcinoma Signaling	0.388	0.0583	1.134	IRS1,VEGFC,HBEGF,IRS2,PIK3CD,MAPK12,NOTCH1
Endometrial Cancer Signaling	0.387	0.0625	#NUM!	IRS1,IRS2,PIK3CD,PTEN
JAK/Stat Signaling	0.383	0.0602	1.342	FOS,IRS1,CISH,IRS2,PIK3CD
mTOR Signaling	0.38	0.0558	1.667	RHOV,RHOB,RHOD,IRS1,VEGFC,EIF3J,IRS2,PIK3CD,RPS6KA2,EIF4EBP1,PRKCB
NF-κB Signaling	0.379	0.0562	1.265	FLT1,TLR5,CARD10,IL1RN,PLCG2,IRS1,IRS2,PIK3CD,PRKCB,TNFRSF11B
IL-15 Production	0.377	0.0714	#NUM!	MAP3K11,PTK7
PI3K/AKT Signaling	0.362	0.0569	-1.342	INPP5J,GDF15,PIK3CD,MAP3K5,SFN,EIF4EBP1,PTEN
IL-17 Signaling	0.362	0.0588	#NUM!	MMP3,IRS1,IRS2,PIK3CD,MAPK12
Purine Nucleotides De Novo Biosynthesis II	0.36	0.0909	#NUM!	ADSS
Neuregulin Signaling	0.352	0.0581	-0.447	PLCG2,DCN,HBEGF,PRKCB,PTEN
HIPPO signaling	0.352	0.0581	#NUM!	WWC1,FAT4,MST1,SFN,TEAD2
Agrin Interactions at Neuromuscular Junction	0.352	0.0597	0	ITGB2,ACTA2,MAPK12,ITGB3
ErbB2-ErbB3 Signaling	0.341	0.0588	1	IRS1,IRS2,PIK3CD,PTEN
Type I Diabetes Mellitus Signaling	0.336	0.0561	0	HLA-DMB,MAP3K5,MAPK12,PTPRN,FAS,TNFRSF11B
Androgen Biosynthesis	0.333	0.0833	#NUM!	HSD3B7
Glycogen Degradation II	0.333	0.0833	#NUM!	PGM1
Iron homeostasis signaling pathway	0.33	0.0551	#NUM!	ATP6V0E2,GDF15,CP,HEPH,PDGFB,STEAP3,FTH1
Amyloid Processing	0.328	0.06	#NUM!	MAPT,BACE2,MAPK12
Telomerase Signaling	0.327	0.0556	1.342	IL2RG,HDAC11,IRS1,TERT,IRS2,PIK3CD
Retinoate Biosynthesis I	0.326	0.0645	#NUM!	ALDH1A1,RBP2
4-1BB Signaling in T Lymphocytes	0.311	0.0625	#NUM!	MAP3K5,MAPK12
Amyotrophic Lateral Sclerosis Signaling	0.311	0.0545	1	NEFL,IRS1,VEGFC,IRS2,PIK3CD,CACNA1A
Wnt/β-catenin Signaling	0.309	0.0533	0.333	SOX4,GJA1,LRP5,FZD4,WNT10A,FZD6,WNT4,TCF7L1,FZD1
Th1 Pathway	0.308	0.0538	2.449	ITGB2,RUNX3,IRS1,HLA-DMB,IRS2,PIK3CD,NOTCH1
Isoleucine Degradation I	0.286	0.0714	#NUM!	BCAT1
Phenylalanine Degradation IV (Mammalian, via Side Chain)	0.286	0.0714	#NUM!	ALDH2
Colanic Acid Building Blocks Biosynthesis	0.286	0.0714	#NUM!	GALK2
Methylglyoxal Degradation III	0.286	0.0714	#NUM!	DHRS11
Circadian Rhythm Signaling	0.283	0.0588	#NUM!	CRY1,PER2
Transcriptional Regulatory Network in Embryonic Stem Cells	0.283	0.0556	#NUM!	HIST4H4,GATA6,TCF7L1
Prostate Cancer Signaling	0.274	0.0526	#NUM!	AR,IRS1,IRS2,PIK3CD,PTEN
MIF-mediated Glucocorticoid Regulation	0.27	0.0571	#NUM!	PLA2G4A,CD74
Superpathway of Methionine Degradation	0.27	0.0571	#NUM!	PCCA,CTH
Adenosine Nucleotides Degradation II	0.266	0.0667	#NUM!	ADA
Vitamin-C Transport	0.266	0.0667	#NUM!	GSTO2
Role of PI3K/AKT Signaling in the Pathogenesis of Influenza	0.265	0.0526	2	IRS1,IRS2,PIK3CD,CCL5
Actin Nucleation by ARP-WASP Complex	0.263	0.0536	#NUM!	RHOV,RHOB,RHOD
Cell Cycle Regulation by BTG Family Proteins	0.246	0.0541	#NUM!	BTG2,HOXB9
Antigen Presentation Pathway	0.235	0.0526	#NUM!	HLA-DMB,CD74
Retinoic acid Mediated Apoptosis Signaling	0.235	0.0508	#NUM!	TNFSF10,CRABP2,CRABP1
RAN Signaling	0.231	0.0588	#NUM!	IPO5
Granzyme A Signaling	0.231	0.0588	#NUM!	HIST1H1C
Mitochondrial L-carnitine Shuttle Pathway	0.231	0.0588	#NUM!	CPT1B
Thyroid Cancer Signaling	0.225	0.0513	#NUM!	BDNF,TCF7L1
April Mediated Signaling	0.225	0.0513	#NUM!	FOS,MAPK12
Differential Regulation of Cytokine Production in Macrophages and T Helper Cells by IL-17A and IL-17F	0.216	0.0556	#NUM!	CCL5
Valine Degradation I	0.216	0.0556	#NUM!	BCAT1
Purine Nucleotides Degradation II (Aerobic)	0.216	0.0556	#NUM!	ADA
D-myo-inositol (1,4,5)-trisphosphate Degradation	0.216	0.0556	#NUM!	INPP5J
Cardiomyocyte Differentiation via BMP Receptors	0.202	0.0526	#NUM!	MEF2C
The Visual Cycle	0.202	0.0526	#NUM!	RBP2
1D-myo-inositol Hexakisphosphate Biosynthesis II (Mammalian)	0.202	0.0526	#NUM!	INPP5J
DNA damage-induced 14-3-3σ Signaling	0.202	0.0526	#NUM!	SFN
Mitochondrial Dysfunction	0	0.0242	#NUM!	CPT1B,BACE2,MAPK12,SNCA
Tight Junction Signaling	0	0.0422	#NUM!	FOS,TIAM1,ACTA2,CLDN1,PARD6A,PTEN,TNFRSF11B
Role of BRCA1 in DNA Damage Response	0	0.0375	#NUM!	GADD45A,FANCL,PHF10
Activation of IRF by Cytosolic Pattern Recognition Receptors	0	0.0328	#NUM!	DHX58,MAPK12
Role of RIG1-like Receptors in Antiviral Innate Immunity	0	0.0238	#NUM!	DHX58
TREM1 Signaling	0	0.0429	#NUM!	TLR5,IL1RL1,PLCG2
IL-22 Signaling	0	0.0417	#NUM!	MAPK12
Calcium-induced T Lymphocyte Apoptosis	0	0.05	#NUM!	HLA-DMB,ATP2A3,PRKCB
Cytotoxic T Lymphocyte-mediated Apoptosis of Target Cells	0	0.0323	#NUM!	FAS
Lymphotoxin β Receptor Signaling	0	0.0448	#NUM!	IRS1,IRS2,PIK3CD
CTLA4 Signaling in Cytotoxic T Lymphocytes	0	0.0408	#NUM!	AP1G2,IRS1,IRS2,PIK3CD
B Cell Activating Factor Signaling	0	0.0488	#NUM!	FOS,MAPK12
T Helper Cell Differentiation	0	0.0435	#NUM!	IL2RG,HLA-DMB,TNFRSF11B
CD28 Signaling in T Helper Cells	0	0.0472	1.342	FOS,IRS1,HLA-DMB,IRS2,PIK3CD,MAPK12
Role of Cytokines in Mediating Communication between Immune Cells	0	0.0192	#NUM!	IL1RN
Mechanisms of Viral Exit from Host Cells	0	0.0488	#NUM!	ACTA2,PRKCB
Angiopoietin Signaling	0	0.039	#NUM!	IRS1,IRS2,PIK3CD
Lipid Antigen Presentation by CD1	0	0.0417	#NUM!	AP1G2
Maturity Onset Diabetes of Young (MODY) Signaling	0	0.05	#NUM!	CACNA1A
DNA Methylation and Transcriptional Repression Signaling	0	0.0294	#NUM!	HIST4H4
ATM Signaling	0	0.0412	#NUM!	GADD45B,GADD45A,GADD45G,MAPK12
Role of Oct4 in Mammalian Embryonic Stem Cell Pluripotency	0	0.0222	#NUM!	SPP1
Small Cell Lung Cancer Signaling	0	0.0471	#NUM!	IRS1,IRS2,PIK3CD,PTEN
Primary Immunodeficiency Signaling	0	0.0455	#NUM!	IL2RG,ADA
Allograft Rejection Signaling	0	0.0417	#NUM!	HLA-DMB,FAS
Chronic Myeloid Leukemia Signaling	0	0.0381	#NUM!	HDAC11,IRS1,IRS2,PIK3CD
Non-Small Cell Lung Cancer Signaling	0	0.039	#NUM!	IRS1,IRS2,PIK3CD
Communication between Innate and Adaptive Immune Cells	0	0.0345	#NUM!	TLR5,IL1RN,CCL5
Systemic Lupus Erythematosus Signaling	0	0.0323	#NUM!	BDKRB2,FOS,IL1RN,PLCG2,IRS1,IRS2,PIK3CD
EIF2 Signaling	0	0.033	1.342	NOX4,ACTA2,IRS1,EIF3J,TRIB3,IRS2,PIK3CD
Regulation of eIF4 and p70S6K Signaling	0	0.039	#NUM!	IRS1,EIF3J,IRS2,PIK3CD,MAPK12,EIF4EBP1
B Cell Development	0	0.0345	#NUM!	HLA-DMB
Neuroprotective Role of THOP1 in Alzheimer's Disease	0	0.0446	#NUM!	PRSS16,MAPT,HTRA3,ECE1,KLK10
Regulation of IL-2 Expression in Activated and Anergic T Lymphocytes	0	0.0506	#NUM!	FOS,PLCG2,VAV3,MAPK12
Nur77 Signaling in T Lymphocytes	0	0.0189	#NUM!	HLA-DMB
Role of Lipids/Lipid Rafts in the Pathogenesis of Influenza	0	0.05	#NUM!	FDPS
TNFR1 Signaling	0	0.0208	#NUM!	FOS
TNFR2 Signaling	0	0.0345	#NUM!	FOS
Role of Hypercytokinemia/hyperchemokinemia in the Pathogenesis of Influenza	0	0.0488	#NUM!	IL1RN,CCL5
OX40 Signaling Pathway	0	0.0357	#NUM!	HLA-DMB,MAPK12
Inhibition of Angiogenesis by TSP1	0	0.0312	#NUM!	MAPK12
Tumoricidal Function of Hepatic Natural Killer Cells	0	0.0417	#NUM!	FAS
Cyclins and Cell Cycle Regulation	0	0.025	#NUM!	CCND3,HDAC11
Role of IL-17F in Allergic Inflammatory Airway Diseases	0	0.0476	#NUM!	MMP13,RPS6KA2
Differential Regulation of Cytokine Production in Intestinal Epithelial Cells by IL-17A and IL-17F	0	0.0435	#NUM!	CCL5
Dopamine-DARPP32 Feedback in cAMP Signaling	0	0.0375	-0.447	PLCB4,PLCG2,ATP2A3,ADCY8,CACNA1A,PRKCB
Hematopoiesis from Pluripotent Stem Cells	0	0.0238	#NUM!	CSF1
nNOS Signaling in Neurons	0	0.0435	#NUM!	CAMK2A,PRKCB
Nicotine Degradation III	0	0.0417	#NUM!	CYP3A7,CYP2U1
Glutathione Redox Reactions I	0	0.0455	#NUM!	GSTM2
Melatonin Degradation I	0	0.0351	#NUM!	CYP3A7,CYP2U1
NAD Salvage Pathway II	0	0.0476	#NUM!	NMNAT2
Pyridoxal 5'-phosphate Salvage Pathway	0	0.0312	#NUM!	GRK5,LIMK1
Nicotine Degradation II	0	0.037	#NUM!	CYP3A7,CYP2U1
Tryptophan Degradation III (Eukaryotic)	0	0.0417	#NUM!	IDO2
Triacylglycerol Biosynthesis	0	0.0227	#NUM!	PLPPR2
Glycolysis I	0	0.0417	#NUM!	PGAM1
Gluconeogenesis I	0	0.04	#NUM!	PGAM1
Superpathway of Melatonin Degradation	0	0.0323	#NUM!	CYP3A7,CYP2U1
Stearate Biosynthesis I (Animals)	0	0.0233	#NUM!	DHRS11
Regulation of Cellular Mechanics by Calpain Protease	0	0.0182	#NUM!	EZR
Cysteine Biosynthesis III (mammalia)	0	0.0455	#NUM!	CTH
Unfolded protein response	0	0.037	#NUM!	MAP3K5,HSPA2
Estrogen Receptor Signaling	0	0.00781	#NUM!	PCK2
Cell Cycle: G1/S Checkpoint Regulation	0	0.0303	#NUM!	CCND3,HDAC11
ERK/MAPK Signaling	0	0.0503	1.265	PLA2G4A,FOS,DUSP1,PLCG2,IRS1,RAPGEF3,IRS2,PIK3CD,EIF4EBP1,PRKCB
Protein Ubiquitination Pathway	0	0.0114	#NUM!	USP43,HSPA2,DNAJB5
Endoplasmic Reticulum Stress Pathway	0	0.0476	#NUM!	MAP3K5
Cell Cycle: G2/M DNA Damage Checkpoint Regulation	0	0.04	#NUM!	GADD45A,SFN
Phototransduction Pathway	0	0.0392	#NUM!	OPN3,RGS9BP
Sonic Hedgehog Signaling	0	0.0345	#NUM!	GLIS1
Dopamine Receptor Signaling	0	0.0132	#NUM!	ADCY8
Apoptosis Signaling	0	0.0449	2	PLCG2,MAP3K5,FAS,BCL2L11
Hypoxia Signaling in the Cardiovascular System	0	0.0137	#NUM!	PTEN
T Cell Receptor Signaling	0	0.0463	#NUM!	FOS,VAV3,IRS1,IRS2,PIK3CD
GPCR-Mediated Integration of Enteroendocrine Signaling Exemplified by an L Cell	0	0.0417	#NUM!	PLCB4,PLCG2,ADCY8
Phagosome Maturation	0	0.0435	#NUM!	ATP6V0E2,NOX4,TUBB3,TUBB4A,TUBB2B,TUBG2
autophagy	0	0.0185	#NUM!	MAP1LC3A
