# Supplementary material for: The impact and outcomes of cancer-macrophage fusion
Source: BMC Cancer. 2023 Jun 1;23:497. doi: 10.1186/s12885-023-10961-9 (PMC10236829; doi:10.1186/s12885-023-10961-9)
Supplement: Supplementary file 10 — Supplementary Material 10 [file 12885_2023_10961_MOESM10_ESM.xls]

## Sheet: Sheet0
© 2000-2018 QIAGEN. All rights reserved.
Category	p-value	Molecules
Cellular Movement	1.74E-17-1.64E-03	DOCK4,HTRA3,FUT7,FOSL1,ITGB4,SERPINE1,WT1,TP53INP1,SEMA5A,FSCN1,BTG2,ALCAM,PIK3CD,THRB,NR1H4,BDNF,OSGIN1,GDF15,ITGB8,CD74,CCL5,TUBB2B,KISS1R,BDKRB2,TGM2,DUSP5,AR,ARRDC3,PTPRJ,CARD10,PROS1,SERPINA1,SLC9A3R2,HEY1,KIF26B,SERPINF1,S100A14,ID3,FOS,CSF1,LAMB3,FAM110C,SEMA3C,SFN,MAP3K11,MMP3,PTEN,LIMK1,SHC4,CTNNBIP1,RHOB,TMEM8B,FBXL2,CEACAM1,TNFRSF11B,ELN,TIAM1,NOX4,ADAMTS1,UNC13B,VEGFC,RAPGEF3,GNAZ,MAP…
Cancer	9.77E-15-1.64E-03	SNTG1,LCTL,GARS,CP,ANXA8/ANXA8L1,ADA,SYT17,ACACB,CKMT1A/CKMT1B,SGIP1,ALCAM,TSPYL4,THRB,SH3RF2,SPNS2,SLC1A5,CCDC141,SEMA6C,TUBB2B,ARRDC3,PROS1,TINAGL1,LY6E,PFN2,APOBEC1,EMP3,CASKIN1,CALML4,S100A14,ID3,MARCKSL1,AFF3,SWAP70,EDIL3,LY9,TBC1D8,SFN,CYP4F11,INHA,LIMK1,ZNF443,HSF4,STC2,SNN,CEACAM1,PBLD,NGEF,TIAM1,ADAMTS1,PGM1,NCF4,GNAZ,MAPK12,ERLEC1,RNASEH2B,DNMBP,WNK3,SP8,GATA6,ECE1,ZFC3H1,CFH,C6orf141,T…
Gastrointestinal Disease	9.77E-15-1.26E-03	SNTG1,LCTL,GARS,CP,ADA,SYT17,ACACB,CKMT1A/CKMT1B,SGIP1,TSPYL4,ALCAM,THRB,SH3RF2,SPNS2,SLC1A5,CCDC141,SEMA6C,TUBB2B,ARRDC3,PROS1,TINAGL1,PFN2,LY6E,APOBEC1,CASKIN1,CALML4,S100A14,ID3,MARCKSL1,AFF3,EDIL3,SWAP70,LY9,TBC1D8,SFN,CYP4F11,INHA,LIMK1,ZNF443,STC2,SNN,CEACAM1,PBLD,NGEF,TIAM1,ADAMTS1,PGM1,NCF4,GNAZ,MAPK12,ERLEC1,RNASEH2B,DNMBP,WNK3,SP8,GATA6,ECE1,ZFC3H1,CFH,C6orf141,TIMP3,TDGF1,TCEA3,CERS1,A…
Organismal Injury and Abnormalities	9.77E-15-1.64E-03	SNTG1,LCTL,GARS,CP,ANXA8/ANXA8L1,ADA,SYT17,ACACB,CKMT1A/CKMT1B,SGIP1,TSPYL4,ALCAM,THRB,SPNS2,SH3RF2,SLC1A5,CCDC141,SEMA6C,TUBB2B,ARRDC3,PROS1,TINAGL1,PFN2,LY6E,APOBEC1,EMP3,CASKIN1,CALML4,S100A14,ID3,MARCKSL1,AFF3,EDIL3,SWAP70,LY9,TBC1D8,SFN,CYP4F11,INHA,LIMK1,ZNF443,HSF4,STC2,SNN,CEACAM1,PBLD,NGEF,TIAM1,ADAMTS1,PGM1,GNAZ,NCF4,MAPK12,ERLEC1,RNASEH2B,DNMBP,WNK3,SP8,GATA6,ECE1,ZFC3H1,CFH,C6orf141,T…
Cardiovascular Disease	3.57E-11-1.14E-03	SNTA1,TNNT2,CA12,DOCK4,HES1,ITGB3,BCAT1,EGR2,CALR3,ADA,SERPINE1,TEAD2,TMEM97,ACACB,SEMA5A,TSPAN2,GRK5,DES,CACNA1A,ADRA1D,CCDC136,PDE8A,DOCK9,AMY2A,CSF2RB,SCN1B,ACTA2,IRS1,PRELP,BTG2,RTN4,KRT18,NR3C2,PTGER2,THRB,MUSTN1,SNCA,NOTCH1,NPR2,FTH1,HIST2H2AA3/HIST2H2AA4,BDNF,IL1RL1,GDF15,TNFSF10,ABLIM1,EIF4EBP1,DTNA,AR,GADD45A,PRRX1,PROS1,TINAGL1,NAALAD2,TUBB4A,LDLRAP1,VDR,PLAT,ABCB1,ATP1A3,ATP1B1,FLT1,CO…
Reproductive System Disease	5.86E-11-1.63E-03	TTC30B,SNTG1,TCN2,DOCK4,LRRTM2,CP,DAB1,ANXA8/ANXA8L1,CCND3,SYT17,IFIT3,ACACB,CACNA1A,CSF2RB,SGIP1,NEIL1,ALCAM,THRB,FTH1,SERPINB1,SPNS2,SH3RF2,GADD45B,IL1RL1,CCDC141,MYO1H,SEMA6C,TUBB2B,DTNA,ARRDC3,RASGEF1A,PROS1,PFN2,LY6E,ATP1A3,TXNIP,EMP3,ABCG2,ZNF786,GREM1,CALML4,S100A14,MARCKSL1,AFF3,EDIL3,SWAP70,LY9,CSF1,TBC1D8,CHAC1,SLC6A4,FAM110C,CTH,SFN,INHA,THPO,SFMBT1,PARD6A,WISP2,LIMK1,PTEN,ZNF443,STC2,…
Connective Tissue Disorders	6.21E-10-1.64E-03	MRC1,ATP8A1,CA12,ADAMTS10,GPSM3,ADAMTS2,CCND3,A4GALT,ADA,ITGB4,SERPINE1,RAB27A,TP53INP1,FBLN5,CACNA1A,ADRA1D,PDE8A,CSF2RB,ADAMTS6,ACTA2,SCN1B,CNTNAP4,PPM1H,NR3C2,PTGER2,CYR61,THRB,NPR2,SNCA,NOTCH1,ANG,FKBP14,FTH1,MAGI3,NRP1,GADD45B,ADAMTS14,IL1RL1,BDNF,SLC1A3,KAZN,TNFSF10,SDC3,CD74,CCL5,ASNS,CDH11,PIEZO2,LYZ,AR,TNXB,CHST3,LY6E,SERPINA1,TUBB4A,VDR,LBP,COL18A1,CAMK2B,MOB3B,ABCB1,OAS1,ATP1B1,TGFBI,F…
Inflammatory Disease	6.21E-10-9.2E-04	MRC1,ATP8A1,CA12,ADAMTS10,FUT7,GPSM3,ADAMTS2,ITGB3,CCDC103,CCND3,ADA,SERPINE1,TP53INP1,RAB27A,HBEGF,GRK5,CACNA1A,CKMT1A/CKMT1B,ADRA1D,PDE8A,AMY2A,CSF2RB,ADAMTS6,ACTA2,SCN1B,CNTNAP4,PLCG2,PPM1H,KRT18,PTGER2,THRB,SNCA,ANG,MAGI3,FTH1,NRP1,GADD45B,ADAMTS14,IL1RL1,BDNF,NR1H4,SLC1A3,TNFSF10,KAZN,SDC3,MAP3K5,CCL5,CD74,ASNS,CDH11,LYZ,AR,TNXB,LY6E,TUBB4A,VDR,LBP,PEMT,CAMK2B,MOB3B,ABCB1,OAS1,ATP1B1,FLT1,MA…
Inflammatory Response	6.21E-10-1.63E-03	MRC1,ATP8A1,CA12,MST1,ADAMTS10,FUT7,GPSM3,ADAMTS2,ITGB3,CCND3,ADA,OSMR,SERPINE1,BST1,TP53INP1,RAB27A,CACNA1A,CKMT1A/CKMT1B,ADRA1D,PDE8A,AMY2A,CSF2RB,ADAMTS6,ACTA2,SCN1B,CNTNAP4,PLCG2,PPM1H,ALCAM,NR3C2,KRT18,PIK3CD,PTGER2,ANG,SNCA,NRP1,FTH1,MAGI3,GADD45B,ADAMTS14,IL1RL1,BDNF,NR1H4,MVK,SLC1A3,TNFSF10,KAZN,MAP3K5,SDC3,CCL5,CD74,ASNS,CDH11,TGM2,LYZ,AR,GADD45A,TNXB,PROS1,LY6E,LIPG,TUBB4A,SERPINA1,VDR,…
Skeletal and Muscular Disorders	6.21E-10-1.43E-03	ARMC2,GARS,CP,GPSM3,EGR2,CALR3,OXR1,CCND3,MTHFD2,ADA,FOSL1,ITGB4,SERPINE1,IFIT3,TP53INP1,ACACB,ATL1,SEMA5A,FMOD,DES,CACNA1A,ADRA1D,AMY2A,CSF2RB,SCN1B,TNR,ALCAM,AARS,THRB,MAGI3,FTH1,FGD3,GADD45B,IL1RL1,BDNF,ARL4D,CD74,CCL5,GNG7,TUBB2B,TGM2,DTNA,DUSP5,AR,TNXB,PFN2,LY6E,TUBB4A,SERPINA1,VDR,PLIN4,MOB3B,ATP1A3,ABCB1,OAS1,ATP1B1,MAPKAPK3,ABCG2,SERPINF1,MLF1,TRIB3,ID3,FOS,LY9,CSF1,HAP1,SLC22A18,SLC6A4,C…
Hematological Disease	2.34E-09-1.3E-03	CLMP,CP,DAB1,FUT7,EGR2,CCND3,NEK6,ADA,ITGB4,SERPINE1,SLC9A5,WT1,IFIT3,ATL1,SEMA5A,RUNDC3B,MAMDC2,DES,CACNA1A,ADRA1D,CSF2RB,BTG2,NEIL1,PIK3CD,AARS,STEAP3,GADD45B,BDNF,GDF15,CCL5,CD74,DCP1B,DUSP5,AR,RASGEF1A,GADD45A,FAM102A,TNXB,PROS1,LY6E,SERPINA1,TUBB4A,VDR,HEY1,PLIN4,ABCB1,OAS1,ATP1B1,DNER,ABCG2,SERPINF1,GREM1,CALML4,MLF1,ID3,FOS,SWAP70,MGAT4A,ALDH1L2,LAMB3,SLC6A4,SEMA3C,CYP4F11,THPO,INHA,SLC5A9…
Immunological Disease	2.34E-09-1.24E-03	CLMP,DAB1,GPSM3,EGR2,CCND3,NEK6,ADA,ITGB4,SLC9A5,WT1,IFIT3,SEMA5A,DES,ADRA1D,CSF2RB,BTG2,NEIL1,PIK3CD,STEAP3,MAGI3,FTH1,GADD45B,BDNF,GDF15,CCL5,CD74,DCP1B,DUSP5,AR,RASGEF1A,GADD45A,FAM102A,TNXB,LY6E,SERPINA1,TUBB4A,VDR,MOB3B,ABCB1,OAS1,ATP1B1,DNER,ABCG2,SERPINF1,ID3,FOS,SWAP70,MGAT4A,LY9,ALDH1L2,CSF1,SLC6A4,SEMA3C,CYP4F11,THPO,INHA,SLC5A9,MMP3,CNTN4,CPT1B,MMP13,PTEN,LIMK1,NNMT,FDFT1,SHROOM3,HSF4,…
Dermatological Diseases and Conditions	1.23E-08-1.64E-03	TTC30B,SNTG1,GARS,DOCK4,CP,ANXA8/ANXA8L1,DAB1,CCND3,CD300LB,ADA,LRRC55,SYT17,AMHR2,IFIT3,ACACB,RAB40B,CACNA1A,CKMT1A/CKMT1B,CSF2RB,SGIP1,THRB,SERPINB1,SH3RF2,SLC1A5,IL1RL1,CCDC141,SEMA6C,MYO1H,DTNA,ARRDC3,PROS1,ATP1A3,OAS1,APOBEC1,TXNIP,EMP3,CASKIN1,ABCG2,ZNF786,AFF3,SWAP70,EDIL3,LY9,CSF1,TBC1D8,CHAC1,SFN,CYP4F11,THPO,INHA,PTEN,LIMK1,ZNF443,HSF4,STC2,EPHA7,PBLD,ELN,NGEF,TIAM1,NOX4,NCF4,GNAZ,FAM78…
Developmental Disorder	1.23E-08-1.64E-03	MMP3,MYO18B,CA12,CLEC3B,MMP13,GDF5,ADAMTS10,HES1,ADAMTS2,PTEN,FDFT1,A4GALT,POSTN,ITGB4,EYA2,HOXC13,ADRA1B,DSP,TNFRSF11B,SOX4,KRT16,ELN,WT1,GJA1,C3,FBLN5,C1S,OSBPL10,FRMD4B,ADRA1D,ZNF423,ACTA2,MAPT,RTN4,FBN1,BACE2,PTGER2,THRB,SYN1,NPR2,NOTCH1,FKBP14,C2,PYCR1,NTN4,OSBPL6,TERT,KAZN,DMD,EIF4EBP1,COL1A2,C4A/C4B,TNXB,PROS1,CHST3,CFB,GATA6,TUBB4A,LTBP4,VDR,PTGER4,RUNX3,LRP5,ATP1B1,TP63,MINOS1-NBL1/NBL1,…
Hereditary Disorder	1.23E-08-1.64E-03	SNTA1,TNNT2,CA12,GARS,PCDH7,CP,ADAMTS10,HES1,HEPH,ADAMTS2,ITGB3,LIFR,SLURP1,CAMK2A,EGR2,OXR1,CALR3,A4GALT,SERPINB7,ITGB4,EYA2,WT1,AQP5,FBLN5,ATL1,CHN1,CSRP2,PTP4A3,OSBPL10,IER3,DES,AIG1,ADRA1D,ZNF423,ACTA2,SCN1B,NR3C2,PTGER2,BACE2,AARS,THRB,NOTCH1,NPR2,FKBP14,NTN4,BDNF,SLC1A3,KAZN,CCL5,SDC3,CORO2B,GNG7,EIF4EBP1,TGM2,DTNA,PIEZO2,DUSP5,TNXB,PROS1,CHST3,PFN2,LY6E,TUBB4A,SERPINA1,LDLRAP1,VDR,CAMK2B,A…
Metabolic Disease	1.23E-08-1.64E-03	MRC1,ATP8A1,ARMC2,TNNT2,CA12,HES1,DAB1,GPSM3,ADAMTS2,ITGB3,IRS2,OSMR,SERPINE1,EYA2,PDE2A,AQP5,FBLN5,DCN,OSBPL10,CACNA1A,CRABP1,ADRA1D,PDE8A,AMY2A,ZNF423,SCN1B,ACTA2,IRS1,PLCG2,RAMP3,NR3C2,PTGER2,SNCA,NOTCH1,FKBP14,MAGI3,NTN4,BDNF,NR1H4,GDF15,MVK,SLC1A3,KAZN,CCL5,CD74,MAP3K5,EIF4EBP1,TGM2,LIPA,DTNA,PIEZO2,LYZ,AR,TNXB,PROS1,LY6E,SERPINA1,LBP,VDR,LDLRAP1,COL18A1,PEMT,PLAT,CAMK2B,ATP1A3,OAS1,APOBEC1,…
Neurological Disease	1.42E-08-6.52E-04	ARMC2,CLMP,GARS,HTRA3,CP,DAB1,SUSD1,EGR2,CCND3,OXR1,NEK6,ADA,MTHFD2,ITGB4,SERPINE1,KCNQ5,WT1,SEMA5A,ARSG,OSBPL10,DES,CACNA1A,ADRA1D,AMY2A,CSF2RB,SCN1B,TNR,CXCR6,TSPYL4,ALCAM,AARS,PHF10,FTH1,CDKL5,SH3RF2,SPNS2,TTLL3,GADD45B,BDNF,ITGB8,CD74,CCL5,GNG7,TUBB2B,BDKRB2,TGM2,DTNA,DUSP5,AR,ARRDC3,GADD45A,TNXB,PROS1,TINAGL1,LY6E,PFN2,TUBB4A,SERPINA1,FHDC1,VDR,P4HA2,ATP1A3,ABCB1,OAS1,ATP1B1,APOBEC1,MAPKAPK3…
Cell Morphology	2.65E-08-1.21E-03	CAMK1D,CNTN4,MST1,CDC42EP2,DAB1,AVIL,PTEN,ITGB3,LIMK1,RHOB,EZR,CDC42EP1,JUP,ITGB4,SERPINE1,AMHR2,BST1,C3,DCN,UNC13B,VEGFC,RGS4,GRK5,RAPGEF3,FYB1,PDGFB,RAP1GAP,FSCN1,MAPT,BTG2,ALCAM,FBN1,PIK3CD,DNAI2,CYR61,PARVG,TFPI,ANG,NOTCH1,SIRPA,NRP1,IGFBP4,TMEM17,BDNF,TNFSF10,MKS1,CCL5,ITGB8,SDC3,DNMBP,ABLIM1,PTPRF,CDH11,EFNB2,AR,PTPRJ,RHOD,HGF,EFNA5,EFNB1,COL18A1,PLAT,PTK7,SEMA3E,TGFBI,SERPINF1,PDLIM4,ITGB2…
Cell Death and Survival	3.15E-08-1.64E-03	HTRA3,CCND3,NEK6,FOSL1,ITGB4,SERPINE1,ALDH3A1,WT1,IFIT3,TP53INP1,CACNA1A,ADRA1D,CSF2RB,BTG2,NEIL1,ALCAM,PIK3CD,FTH1,GADD45B,BDNF,SLC1A5,NR1H4,OSGIN1,GDF15,SEMA6A,TP53I11,MTFP1,CD74,CCL5,TGM2,DUSP5,AR,GADD45A,CARD10,TUBB4A,SLC9A3R2,VDR,RPS6KA2,HEY1,MOB3B,ABCB1,OAS1,THG1L,EMP3,ABCG2,DAB2IP,SERPINF1,GREM1,TRIB3,ID3,FOS,PLA2G4A,CSF1,LAMB3,HAP1,SFN,THPO,IL15RA,INHA,MAP3K11,PLXNA4,WISP2,PTEN,FDFT1,ZNF4…
Endocrine System Disorders	3.72E-08-1.63E-03	TTC30B,SNTG1,ARMC2,DOCK4,CP,HAUS4,HEPH,DAB1,ANXA8/ANXA8L1,FUT7,GPSM3,SUSD1,KIF9,EGR2,CCND3,MTHFD2,PKDCC,ITGB4,LRRC55,SERPINE1,SYT17,ALDH3A1,AMHR2,KCNQ5,WT1,TP53INP1,ACACB,SEMA5A,FMOD,CACNA1A,ADRA1D,AMY2A,DOCK9,CSF2RB,TMEM151A,SCN1B,TNR,SGIP1,ALCAM,PIK3CD,AARS,THRB,HS3ST5,STRIP2,MAGI3,FGD3,SH3RF2,BDNF,GDF15,SLC16A13,ITGB8,CD74,TM7SF2,NIPAL3,SEMA6C,MYO1H,KISS1R,TGM2,DTNA,DUSP5,AR,RASGEF1A,FOXD2,TNX…
Psychological Disorders	2.49E-07-7.19E-04	MRC1,ATP8A1,ARMC2,CA12,PCDH7,CP,LIFR,CAMK2A,OXR1,ITGB4,SERPINE1,PDE2A,CHN1,CSRP2,SEMA5A,DCN,OSBPL10,IER3,AIG1,CRABP1,CACNA1A,ADRA1D,ACTA2,SCN1B,TNR,PLCG2,BTG2,RTN4,NR3C2,THRB,SNCA,NOTCH1,FTH1,ADAMTS14,BDNF,MVK,SLC1A3,KAZN,CCL5,CD74,CORO2B,ABLIM1,GNG7,TUBB2B,EIF4EBP1,TGM2,DTNA,LIPA,DUSP5,AR,PROS1,PFN2,LY6E,TUBB4A,SERPINA1,VDR,LDLRAP1,PLAT,CAMK2B,ATP1A3,ABCB1,RGS2,APOBEC1,ATP1B1,MAPKAPK3,ABCG2,TRIB…
Cardiovascular System Development and Function	3.55E-07-1.08E-03	TNNT2,ITGB3,SLURP1,CCDC103,ITGB4,SERPINE1,WT1,PDE2A,DCN,PTP4A3,HBEGF,BTG2,RTN4,ALCAM,ADM2,CYR61,ANG,NOTCH1,NRP1,NTN4,NR1H4,SEMA6A,GDF15,TNFSF10,ITGB8,CCL5,BDKRB2,EFNB2,PTPRJ,PROS1,SLC9A3R2,COL18A1,HEY1,KIF26B,FLT1,TGFBI,EMP3,DAB2IP,SERPINF1,OBSCN,RAMP1,ID3,MCF2L,ITGB2,CSF1,PLAU,PLXNA4,TAL1,SLPI,MMP13,CRIP1,RHOB,JUP,CEACAM1,TUBB3,GJA1,C3,SPP1,ADAMTS1,EGR3,UNC13B,VEGFC,RGS4,AQP1,RAPGEF3,MAPK12,PDGF…
Cellular Development	3.98E-07-1.43E-03	TCN2,EGR2,CCND3,FOSL1,ITGB4,SERPINE1,WT1,CSF2RB,SCN1B,FSCN1,BTG2,ALCAM,NEIL1,PIK3CD,THRB,STEAP3,FTH1,OSGIN1,BDNF,NR1H4,SEMA6A,GDF15,CCL5,CD74,ITGB8,GNG7,TGM2,KISS1R,BDKRB2,DUSP5,AR,ARRDC3,PTPRJ,GADD45A,TNXB,CARD10,PROS1,SLC9A3R2,VDR,HEY1,ABCB1,TXNIP,DAB2IP,SERPINF1,MLF1,GFRA2,TRIB3,ID3,FOS,PLA2G4A,CSF1,SEC14L2,SFN,THPO,IL15RA,INHA,MAP3K11,PLXNA4,WISP2,PTEN,LIMK1,CTNNBIP1,FDFT1,RHOB,FBXL2,CEACAM1,…
Cell-To-Cell Signaling and Interaction	7.2E-07-1.63E-03	MRC1,SNTG1,FUT7,ITGB3,LIFR,IL1RL2,EZR,IRS2,ITGB4,SERPINE1,BST1,AMHR2,WT1,RAB27A,FBLN5,SEMA5A,DCN,HBEGF,P2RX5,CRABP1,ADRA1D,HCN2,FSCN1,IRS1,CXCR6,ALCAM,RAMP3,P2RX6,NR3C2,PTGER2,CYR61,PARVG,NOTCH1,SNCA,NRP1,BDNF,NR1H4,IL1RL1,GPR35,GDF15,TNFSF10,CCL5,SDC3,CD74,GNG7,KISS1R,TGM2,BDKRB2,EFNB2,DTNA,AR,PTPRJ,RHOD,EFNA5,PROS1,LY6E,LIPG,SERPINA1,LBP,VDR,COL18A1,PTK7,CAMK2B,PKN3,PTPRK,FLT1,MAPKAPK3,TGFBI,CA…
Organismal Development	7.6E-07-7.56E-04	SPRR1A,TNNT2,ITGB3,SLURP1,CCDC103,ITGB4,SERPINE1,WT1,PDE2A,DCN,HBEGF,ALCAM,ADM2,KRT18,CYR61,NOTCH1,ANG,NRP1,BDNF,SEMA6A,TNFSF10,KAZN,ITGB8,CDH11,BDKRB2,EFNB2,PTPRJ,EFNA5,PROS1,RBP2,SLC9A3R2,VDR,COL18A1,HEY1,FLT1,TGFBI,EMP3,TXNIP,DAB2IP,SERPINF1,OBSCN,RAMP1,ID3,MCF2L,FOS,CSF1,LAMB3,PLAU,GJB5,SFN,NCAM1,PLXNA4,TAL1,MMP13,PTEN,CTNNBIP1,H2AFY2,CRIP1,RHOB,ZNF750,JUP,DSP,CEACAM1,KRT16,GJA1,TUBB3,IL2RG,C…
Cellular Growth and Proliferation	8.04E-07-1.43E-03	TCN2,EGR2,CCND3,NEK6,FOSL1,ITGB4,SERPINE1,ALDH3A1,WT1,CSF2RB,SCN1B,FSCN1,BTG2,NEIL1,PIK3CD,THRB,STEAP3,FTH1,GADD45B,OSGIN1,BDNF,NR1H4,SEMA6A,GDF15,CCL5,CD74,ITGB8,GNG7,TGM2,KISS1R,BDKRB2,DUSP5,AR,ARRDC3,PTPRJ,GADD45A,TNXB,CARD10,PROS1,LY6E,SERPINA1,SLC9A3R2,VDR,HEY1,ABCB1,SPRY1,TXNIP,DAB2IP,SERPINF1,GFRA2,TRIB3,ID3,FOS,PLA2G4A,CSF1,SEC14L2,SFN,IL15RA,THPO,INHA,MAP3K11,PLXNA4,WISP2,PTEN,LIMK1,CTNN…
Tissue Development	1.49E-06-1.43E-03	SPRR1A,TNNT2,MST1,ITGB3,SLURP1,CCDC103,CCND3,ITGB4,SERPINE1,WT1,PDE2A,DCN,HBEGF,SCN1B,IRS1,RTN4,ALCAM,KRT18,CYR61,THRB,NOTCH1,ANG,NRP1,BDNF,SEMA6A,TNFSF10,KAZN,CCL5,ITGB8,CDH11,TGM2,EFNB2,AR,PTPRJ,EFNA5,PROS1,RBP2,SLC9A3R2,VDR,COL18A1,HEY1,PTPRK,TGFBI,FLT1,EMP3,TXNIP,DAB2IP,SERPINF1,OBSCN,GFRA2,FOS,CSF1,LAMB3,EPPK1,GJB5,SFN,NCAM1,PLXNA4,TAL1,GDF5,WISP2,LIMK1,CTNNBIP1,H2AFY2,ZNF750,RHOB,CRIP1,DSP,…
Renal and Urological System Development and Function	2.18E-06-2.71E-04	DOCK4,CCL17,CCL5,MAP3K5,FUT7,CDH11,ABCA1,PTEN,ITGB3,NARS,HGF,EFNB1,EZR,POSTN,PLXNB1,LIPG,TIMP3,NOX4,IL2RG,C3,PTP4A3,HBEGF,RAMP1,ITGB2,EPHB3,RAMP3,PLAU
Hair and Skin Development and Function	2.47E-06-7.56E-04	SPRR1A,CCL17,DOCK4,FUT7,ABCA1,ITGB3,NARS,H2AFY2,ZNF750,POSTN,ITGB4,DSP,BST1,KRT16,SPP1,C3,FST,PTP4A3,VEGFC,FSCN1,ALCAM,KRT18,CRABP2,CYR61,NOTCH1,CX3CL1,NTN4,KAZN,MAP3K5,CCL5,CDH11,COL1A2,EFNB1,HGF,RBP2,PLXNB1,VDR,TIMP3,TP63,TGFBI,TXNIP,SERPINF1,ITGB2,FOS,COL1A1,WNT10A,LAMB3,EPHB3,PLAU,GJB5,SFN
Embryonic Development	6.17E-06-7.56E-04	SPRR1A,TAL1,TNNT2,MST1,CCL17,DOCK4,FUT7,ABCA1,ITGB3,PTEN,H2AFY2,NARS,SLURP1,CCDC103,ZNF750,CRIP1,EZR,POSTN,FOSL1,ITGB4,DSP,KRT16,WT1,GJA1,IL2RG,TUBB3,FST,C3,ADAMTS1,PTP4A3,HBEGF,IER3,POU6F1,APLN,FBN1,KRT18,CRABP2,CYR61,ANG,NOTCH1,NRP1,BDNF,TERT,KAZN,TNFSF10,MAP3K5,CCL5,FOXL1,CDH11,COL1A2,EFNA5,HGF,EFNB1,RBP2,PLXNB1,ECE1,TNFSF15,VDR,COL18A1,SEMA3E,RUNX3,TIMP3,TP63,TXNIP,EMP3,TDGF1,OBSCN,COL1A1,FOS…
Hepatic System Disease	1.19E-05-9.2E-04	SNTG1,LCTL,GARS,DOCK4,LRRTM2,CP,DAB1,GPSM3,CCND3,ADA,LRRC55,AMHR2,IFIT3,ACACB,RAB40B,CACNA1A,CKMT1A/CKMT1B,CSF2RB,SGIP1,TSPYL4,NEIL1,ALCAM,THRB,FTH1,SPNS2,IL1RL1,SLC1A5,CCDC141,DCP1B,MYO1H,SEMA6C,DTNA,LY6E,SLC9A3R2,ATP1A3,OAS1,TXNIP,CASKIN1,ZNF786,GREM1,CALML4,S100A14,ID3,AFF3,EDIL3,CSF1,TBC1D8,SLC6A4,CYP4F11,TFB1M,INHA,SFMBT1,PARD6A,WISP2,PTEN,ZNF443,STC2,FBXL2,SNN,CEACAM1,EPHA7,PBLD,ELN,NGEF,TI…
Immune Cell Trafficking	1.73E-05-1.63E-03	MRC1,TERT,GDF15,SLPI,MST1,CCL17,CCL5,CD74,PLA2G7,FAS,ITGB3,C4A/C4B,TGM2,NARS,EFNB1,EZR,HGF,LIPG,SERPINA1,CFH,SERPINE1,BST1,ELN,TIMP3,C3,SPP1,TGFBI,FLT1,VEGFC,GNAZ,S100A14,FYB1,PDGFB,FGF1,ITGB2,CXCL16,CHST1,TLR5,CSF1,ALCAM,PIK3CD,PLAU,NCKAP1L,CXCL2,CX3CL1,SIRPA,PRKCB
Organ Development	2.29E-05-1.43E-03	CYP3A7,SLC7A11,SPRR1A,TNNT2,WISP2,CTNNBIP1,H2AFY2,CCDC103,ZNF750,CRIP1,ITGB4,SERPINE1,DSP,KRT16,WT1,GJA1,TUBB3,NOX4,IL2RG,FST,SPP1,C3,HBEGF,PDE4B,PDGFB,POU6F1,PDE8A,AMY2A,CSF2RB,ACTA2,PLCG2,IRS1,RTN4,FBN1,KRT18,CRABP2,NOTCH1,ANG,NR1H4,TERT,TNFSF10,KAZN,MAP3K5,CCL5,FOXL1,CDH11,COL1A2,C4A/C4B,HGF,RBP2,ECE1,VDR,PEMT,RUNX3,TP63,FLT1,MAPKAPK3,TXNIP,EMP3,TDGF1,OBSCN,GPT,COL1A1,STRA6,FOS,CXCL16,WNT10A,C…
Cellular Function and Maintenance	2.6E-05-1.63E-03	MRC1,DOCK4,ANXA8/ANXA8L1,DAB1,ITGB3,AVIL,A4GALT,MTUS1,EZR,NEK6,ITGB4,SERPINE1,WTIP,BST1,AMHR2,SLC9A5,WT1,PDE2A,RAB27A,ATL1,GRK5,DES,ORAI3,FSCN1,BTG2,RTN4,KRT18,PIK3CD,SNCA,ANG,STRIP2,NRP1,STON2,BDNF,SEMA6A,TNFSF10,ITGB8,SDC3,CCL5,ABLIM1,GNG7,KISS1R,CGNL1,TGM2,EFNB2,AR,PTPRJ,RHOD,EFNA5,PROS1,TUBB4A,SLC9A3R2,COL18A1,PTK7,PLAT,HEY1,PTPRK,FLT1,EGR1,SERPINF1,CERK,ITGB2,SWAP70,CSF1,EPPK1,PLAU,NCAM1,PRK…
Ophthalmic Disease	2.85E-05-3.67E-04	SLC1A4,SLC1A3,CP,TGM2,AR,HTR1B,CFB,TUBB4A,CFH,PTGER4,PLAT,TIMP3,TUBB3,C3,FBLN5,FRMD4B,AMY2A,SCN1B,MAPT,PTGER2,PLAU,EFEMP1,C2,TUBG2,PRKCB
Tumor Morphology	3.43E-05-1.64E-03	MST1,HES1,ABCA1,PTEN,LIMK1,CA9,FDFT1,RHOB,MTUS1,EZR,FBXL2,SERPINE1,CEACAM1,TUBB3,IL2RG,SPP1,FST,ADAMTS1,CNKSR1,DCN,VEGFC,INHBB,PDGFB,CSF2RB,PIK3CD,CYR61,DUS2,NOTCH1,TUBG2,TNFSF10,FAS,EIF4EBP1,COL1A2,AR,HGF,TUBB4A,SEMA3B,VDR,ABCB1,TP63,FLT1,EGR1,ID3,FDPS,COL1A1,FOS,SEC14L2,PLAU,CPEB1,BCL2L11
Renal and Urological Disease	3.54E-05-1.32E-03	TNNT2,CA12,MST1,HEPH,ADAMTS2,ITGB3,LIFR,CCND3,ADA,ITGB4,SERPINE1,HOXC13,WT1,PDE2A,AQP5,FBLN5,PTP4A3,DCN,KRT80,CACNA1A,ADRA1D,PDE8A,AMY2A,ACTA2,PLCG2,BTG2,ALCAM,NR3C2,PTGER2,CYR61,NPR2,NOTCH1,HIST1H1C,LYZ,AR,LY6E,TUBB4A,VDR,CRLF1,OAS1,ATP1B1,FLT1,DBI,TXNIP,RAMP1,XCR1,FOS,EPPK1,SLC6A4,SEMA3C,PRKCB,SLC7A11,MMP3,CLEC3B,MMP13,ABCA1,LIMK1,PTEN,CA9,RHOB,CRIP1,LYNX1,WNT4,ADRA1B,TNFRSF11B,TUBB3,FST,C3,SPP…
Carbohydrate Metabolism	5.51E-05-1.64E-03	SULF1,RGS3,GPR35,SLPI,TNFSF10,BDKRB2,ALDH2,GALK2,GCNT3,HGF,POSTN,ASPN,CHST3,CHST11,IRS2,LBP,SULF2,CBR1,OAS1,LRP5,RAB27A,SPP1,DBI,TNFAIP6,CNKSR1,GCNT2,GNG2,HYAL1,PGM1,HBEGF,RGS4,PDGFB,ADRA1D,FGF1,CHST1,AMY2A,FGFBP3,GCNT4,STBD1,APLN,IRS1,PLCG2,MAPT,PLAU,GSTO2,CEMIP,MGAM,SNCA
Nervous System Development and Function	9.32E-05-4.55E-04	TIAM1,BDNF,GFRA2,LIMK1,TGM2,EFNB2,AR,SCN1B,RAP1GAP,EFNA5,MAPT,HGF,EFNB1,RTN4,NRP1,NCAM1
Free Radical Scavenging	9.67E-05-8.45E-04	MRC1,TERT,CCL5,GGT1,ABCA1,FAS,ITGB3,PTEN,LIMK1,TGM2,ALDH2,HGF,SERPINA1,ITGB4,CFH,COL18A1,CBR1,NOX4,PDE2A,LTBP1,ADRA1D,ITGB2,HVCN1,DUOX1,TLR5,CSF1,PLCG2,ASIC1,PLAU,CYR61,PRKCB,FTH1
Hematological System Development and Function	1.19E-04-1.63E-03	MRC1,THPO,TERT,GDF15,MST1,CCL17,CCL5,CD74,FUT7,PLA2G7,FAS,ITGB3,C4A/C4B,TGM2,NARS,EFNB1,EZR,HGF,LIPG,SERPINA1,CFH,SERPINE1,BST1,ELN,TIMP3,C3,SPP1,FLT1,VEGFC,GNAZ,S100A14,FYB1,PDGFB,FGF1,ITGB2,CXCL16,CHST1,TLR5,RAP1GAP,CSF1,ALCAM,PIK3CD,PLAU,NCKAP1L,CXCL2,CX3CL1,SIRPA,PRKCB
Skeletal and Muscular System Development and Function	1.19E-04-1.43E-03	IGFBP4,NOX4,SPP1,TERT,TNFSF10,HBEGF,CCL5,WISP2,PDGFB,ITGB3,CTNNBIP1,FOS,CXCL16,CSF1,HGF,IRS1,RTN4,FBN1,PLAU,CYR61,CXCL2,SERPINE1,CX3CL1,ANG
Cellular Assembly and Organization	1.7E-04-1.63E-03	DAB1,ANXA8/ANXA8L1,AVIL,ITGB3,MTUS1,EZR,NEK6,ITGB4,WTIP,AMHR2,BST1,ATL1,GRK5,DES,FSCN1,BTG2,CXCR6,RTN4,ALCAM,KRT18,PIK3CD,SNCA,STRIP2,NRP1,BDNF,GDF15,TNFSF10,CCL5,SDC3,ITGB8,ABLIM1,GNG7,KISS1R,CGNL1,TGM2,EFNB2,AR,PTPRJ,RHOD,EFNA5,TUBB4A,SLC9A3R2,COL18A1,PLAT,PTK7,PTPRK,SERPINF1,ITGB2,CSF1,EPPK1,PLAU,NCAM1,PRKCB,CAMK1D,CNTN4,CDC42EP2,ABCA1,LIMK1,PTEN,RSPO3,RHOB,GALK2,CDC42EP1,JUP,DSP,GJA1,TIAM1,GJ…
Infectious Diseases	2.56E-04-1.05E-03	ABCB1,CYP3A7,TUBB3,SPP1,C3,FLT1,MAPKAPK3,GPT,CCL5,FAS,C4A/C4B,AMY2A,ACTA2,IL1RN,CSF1,PROS1,SLC6A4,TUBB4A,KRT18,VDR,SERPINE1,MGAM,PLAT,TUBG2
Digestive System Development and Function	3.71E-04-9.2E-04	CYP3A7,SLC7A11,NR1H4,KAZN,CCL5,MAP3K5,C4A/C4B,HGF,VDR,PEMT,IL2RG,SPP1,C3,FLT1,MAPKAPK3,GPT,PDE4B,PDE8A,CSF2RB,AMY2A,ACTA2,CSF1,PLCG2,SLC6A4,KRT18,MGAM,CXCL2
Hepatic System Development and Function	3.71E-04-9.2E-04	CYP3A7,SLC7A11,NR1H4,KAZN,CCL5,MAP3K5,C4A/C4B,HGF,VDR,PEMT,IL2RG,SPP1,C3,FLT1,MAPKAPK3,GPT,PDE4B,PDE8A,CSF2RB,AMY2A,ACTA2,CSF1,PLCG2,SLC6A4,KRT18,MGAM,CXCL2
Molecular Transport	3.78E-04-1.51E-03	SLC7A11,ATP8A1,TCN2,RIC3,CP,HEPH,ABCA1,PTEN,ITGB3,TBC1D4,RHOB,A4GALT,EZR,WNT4,SLC7A5,IRS2,JUP,SLC9A5,WT1,AQP5,NME4,GJA1,C3,FST,FBLN5,STARD5,UNC13B,AQP1,SLCO1A2,ATP2A3,SLC35F3,SLC28A2,ORAI3,HVCN1,SCN1B,RSC1A1,IRS1,ASIC1,RAMP3,SYT1,PRICKLE1,SYN1,SNCA,ANG,STEAP3,SIRPA,FTH1,SLC1A4,SLC1A5,TERT,SLC1A3,SLC38A1,CACNB3,ARL4D,CD74,CCL5,FAS,BDKRB2,SLC16A3,WNK3,HGF,SLC9A3R2,LIPG,LBP,PEMT,SLA2,ABCB1,ATP1A3,AT…
Connective Tissue Development and Function	4.97E-04-1.21E-03	ITGB2,IL2RG,TNFSF10,RAMP3,LIPG,RAMP1,CYR61,FUT7,THRB,FGF1
Hematopoiesis	6.55E-04-1.21E-03	THPO,CCND3,RAP1GAP,TNFSF10,MLF1,NOTCH1,ITGB3
Lipid Metabolism	6.78E-04-6.78E-04	RGS2,RGS3,PLAU,ANG
Small Molecule Biochemistry	6.78E-04-1.64E-03	FGFBP3,RGS2,RGS3,TNFAIP6,PLAU,SULF2,ANG,FGF1
Respiratory Disease	6.84E-04-7.43E-04	PAPPA2,SNTG1,MAP3K11,CNTN4,PCDH17,THSD7A,PLA2G7,CDYL2,TRIM47,CYP26B1,TMTC2,LYNX1,POSTN,MAATS1,ADRA1B,PHACTR3,PBLD,TUBB3,C3,SPP1,THSD4,C1S,FRMD4B,TSPAN2,PDE4B,MAMDC2,DCHS1,ADRA1D,FAM78B,PDE8A,SRGAP3,SCN1B,ACTA2,DUSP1,CNTNAP4,IRS1,CD248,PTGER2,ZFP14,TG,PHF10,NRP1,TUBG2,ADAMTS14,FAT4,IL1RL1,BDNF,MYO7A,CCDC141,GDF15,TERT,KAZN,DMD,CCL5,FOXL1,CDH11,CHRD,COL1A2,C4A/C4B,RASGEF1A,ADAM19,LY6E,TUBB4A,ZFC3H1…
DNA Replication, Recombination, and Repair	8.54E-04-8.54E-04	ATP1B1,MAPT,FRMD4B,KAZN,TUBB4A,DMD,BACE2,GAP43,HES1,THRB,SYN1,NOTCH1
Tissue Morphology	9E-04-1.3E-03	THPO,BDNF,TERT,TNFSF10,GNG7,FAS,KIF9,AR,CCND3,RHOB,HGF,ITGB4,EYA2,DSP,TIMP3,ABCB1,IL2RG,LRP5,TUBB3,FST,THG1L,TP63,ABCG2,EGR1,RAPGEF3,TSLP,CACNA1A,CHST1,CSF1,VAV3,ADM2,FOXQ1,PIK3CD,SFN,NOTCH1,SNCA
Cell Signaling	9.54E-04-1.01E-03	RIC3,CCL5,FAS,PTPRF,PTEN,ITGB3,BDKRB2,LIFR,A4GALT,ITGA11,WNT4,PTPRT,SLA2,WT1,GJA1,FLT1,ADAMTS1,CNKSR1,EGR1,GFRA2,ORAI3,ITGB2,DUOX1,CSF1,CDH17,ASIC1,TRPV4,CX3CL1,NPR2,NRP1
Vitamin and Mineral Metabolism	1.01E-03-1.01E-03	SLA2,ORAI3,WT1,GJA1,A4GALT,EGR1,ASIC1,WNT4,TRPV4,RIC3,CCL5,FAS,PTEN
Hypersensitivity Response	1.24E-03-1.24E-03	C3,VEGFC,CCL5,PLAU,CX3CL1
Drug Metabolism	1.64E-03-1.64E-03	FGFBP3,TNFAIP6,SULF2,FGF1
