# Supplementary material for: The impact and outcomes of cancer-macrophage fusion
Source: BMC Cancer. 2023 Jun 1;23:497. doi: 10.1186/s12885-023-10961-9 (PMC10236829; doi:10.1186/s12885-023-10961-9)
Supplement: Supplementary file 11 — Supplementary Material 11 [file 12885_2023_10961_MOESM11_ESM.xls]

## Sheet: Sheet0
© 2000-2018 QIAGEN. All rights reserved.
ID	Analysis	Molecules in Network	Score	Focus Molecules	Top Diseases and Functions
1	SCC-mOc-D2-4B_vs_SCC-VII-SF-GFP-control_atfc1.5p0.05_1208_ - 2018-04-13 09:36 AM	ALDH1A1,AR,ASNS,ATP1A3,BTG2,c-Src,Calmodulin,CEACAM1,CTH,CTNNBIP1,FOXQ1,GARS,HBEGF,KCNQ5,LMOD1,MEF2C,MTHFD2,Nr1h,NRP1,PCK2,PDE8A,PLCG2,PLXNB1,PROS1,PSPH,Sapk,SLC7A11,STC2,TLR7/8,TNFAIP6,TRIB3,TUBB3,VAV3,VDR,WT1	32	30	Cellular Development, Cellular Growth and Proliferation, Carbohydrate Metabolism
2	SCC-mOc-D2-4B_vs_SCC-VII-SF-GFP-control_atfc1.5p0.05_1208_ - 2018-04-13 09:36 AM	ADA,ADAMTS1,ADAMTS10,AMOTL2,Ap1,CD74,Cg,COL1A2,Collagen Alpha1,CYR61,DLX1,EFEMP1,FAIM2,FAS,FBN1,FSH,HYAL1,INHA,INHBB,LTBP1,NR3C2,PKIA,PLAT,PLAU,POSTN,RGS4,SCUBE3,SERPINE1,Smad2/3,TBPL1,TIMP3,TINAGL1,TP63,TRPV2,UPP1	32	30	Cancer, Organismal Injury and Abnormalities, Reproductive System Disease
3	SCC-mOc-D2-4B_vs_SCC-VII-SF-GFP-control_atfc1.5p0.05_1208_ - 2018-04-13 09:36 AM	ANO3,AQP5,Calcineurin protein(s),CARD10,CCL17,CCND3,CD3,CD3 group,CDC42EP1,CLEC11A,CXCL16,DES,EGR2,HIVEP3,HLA-DMB,IKK (complex),IL15RA,IL1RL2,LSP1,NFkB (complex),NFKBIZ,OTUB2,PELI3,PFKFB3,PKN3,PPP4R4,SAA,SLC7A5,SPIB,TBC1D4,TNIP3,TRPV4,TSLP,USP43,ZNF385A	30	29	Cell Morphology, Cellular Development, Cellular Growth and Proliferation
4	SCC-mOc-D2-4B_vs_SCC-VII-SF-GFP-control_atfc1.5p0.05_1208_ - 2018-04-13 09:36 AM	ABCA1,ADM2,ADRA1B,ADRA1D,Alp,C4A/C4B,CDH17,ECE1,ERK1/2,FGF21,GRK5,HSF4,ID3,IL1,IL1RL1,LDL,LIPA,MTUS1,PFKFB4,PLA2G7,PRKCB,PRR7,PTPRJ,RAMP3,Ras,SHC4,SMAD1/5,SNCA,SNTA1,SULF1,SULF2,TDGF1,THPO,VNN1,WISP1	30	29	Cardiovascular Disease, Neurological Disease, Organismal Injury and Abnormalities
5	SCC-mOc-D2-4B_vs_SCC-VII-SF-GFP-control_atfc1.5p0.05_1208_ - 2018-04-13 09:36 AM	A4GALT,ABCG2,ABLIM1,ADAM19,AMPK,CDC42EP2,CDC42SE1,CHAC1,DHX58,DMD,DTNA,F Actin,IFIT3,IFITM3,IGFBP4,IL1RN,Interferon alpha,JAK,LDHB,LY6E,MBNL2,MBNL3,OAS1,OAS2,PARVG,PGAM1,Rap1,RAPGEF3,RECK,SERPINB1,SLC1A5,SLC38A1,TCR,Tgf beta,TRIB2	28	28	Cell Morphology, Cell-To-Cell Signaling and Interaction, Cellular Assembly and Organization
6	SCC-mOc-D2-4B_vs_SCC-VII-SF-GFP-control_atfc1.5p0.05_1208_ - 2018-04-13 09:36 AM	Akt,BDNF,BST1,CHST1,CNKSR1,COL18A1,DCN,EFNB2,FANCL,FLT1,G-protein beta,GPSM3,HAP1,HES1,IRS1,IRS2,MIR17HG,MTORC1,NOTCH1,p70 S6k,p85 (pik3r),PDGFB,PIK3CD,Pld,PRKAA,PTEN,PTP4A3,PTPase,PTPRK,RHOB,RUNX3,SEC14L2,SEMA3B,TCF7L1,WWC1	27	27	Cancer, Organismal Injury and Abnormalities, Cellular Development
7	SCC-mOc-D2-4B_vs_SCC-VII-SF-GFP-control_atfc1.5p0.05_1208_ - 2018-04-13 09:36 AM	Creb,CYTIP,DUSP1,EGR1,ERK,FOSL1,FST,GDF15,IER3,Inflammasome (Nalp3, Asc, Casp1),ITGB8,KDELR3,LBP,MAP3K11,MAPK12,Mek,MMP13,NCF4,OSMR,P38 MAPK,PDGF BB,Pka,PLA2G4A,PTGER2,PTGER4,Raf,RGS2,SEMA3C,SEMA6A,SLCO1A2,SPRY1,TLR5,TNFSF15,VEGFC,WNT4	27	27	Cellular Movement, Inflammatory Response, Organismal Injury and Abnormalities
8	SCC-mOc-D2-4B_vs_SCC-VII-SF-GFP-control_atfc1.5p0.05_1208_ - 2018-04-13 09:36 AM	ABCB1,ARRDC3,CAMK2A,CLDN1,CRABP2,EFNA5,EFNB1,Focal adhesion kinase,Gm-csf,Gsk3,H2AFY2,HGF,Histone h4,Hsp70,Hsp90,IFN Beta,IL12 (complex),ITGB3,ITGB4,KRT16,KRT18,LAMB3,MID2,MRC1,NCAM1,SLC16A13,SLC6A4,SLPI,SPP1,TERT,TGM2,TM7SF2,TMEM97,TRIM66,WISP2	27	27	Embryonic Development, Hair and Skin Development and Function, Organ Development
9	SCC-mOc-D2-4B_vs_SCC-VII-SF-GFP-control_atfc1.5p0.05_1208_ - 2018-04-13 09:36 AM	Caspase 3/7,Cdk,CISH,Collagen type I,Collagen type II,CSF2RB,CX3CL1,CXCL2,DAB2IP,FDPS,FOSB,FTH1,FYB1,GADD45A,GADD45G,GATA6,GJA1,Growth hormone,IL2RG,Immunoglobulin,Jnk,MAP1LC3A,MAP3K5,MGAT3,NETO2,NME4,PARP,PDE4B,POU6F1,SH3BP2,STAT5a/b,STRA6,TNFRSF11B,TNFSF10,TXNIP	25	26	Cell Death and Survival, Hematological System Development and Function, Tissue Morphology
10	SCC-mOc-D2-4B_vs_SCC-VII-SF-GFP-control_atfc1.5p0.05_1208_ - 2018-04-13 09:36 AM	ANKS1B,ARVCF,BDKRB2,CA12,CDH11,COL12A1,COL6A2,DCHS1,DSP,EIF4EBP1,estrogen receptor,Fibrinogen,FOS,GADD45B,GREB1,Hdac,HOXB9,Hsp27,JUP,Mapk,MAPKAPK3,MAPT,MMP3,MMP15,NOX4,OVOL1,PCDH7,PCDH10,Pkc(s),Ppp2c,RBPMS,SFN,TGFBR,Ubiquitin,Vegf	23	25	Cancer, Organismal Injury and Abnormalities, Connective Tissue Disorders
11	SCC-mOc-D2-4B_vs_SCC-VII-SF-GFP-control_atfc1.5p0.05_1208_ - 2018-04-13 09:36 AM	26s Proteasome,AARS,ACTA2,Actin,ANG,BCL2L11,BCR (complex),caspase,CYP27A1,DNER,DYRK4,EZR,GLIS3,HEY1,HIGD1A,IgG,Igm,ITGA11,LMO7,LY9,Notch,PFN2,PHACTR3,PI3K (family),PTPRF,RAP1GAP,RARS,Secretase gamma,SERPINB7,SIRPA,SLC9A3R2,SOX4,SRC (family),TMEM8B,TRPM6	23	25	Cell-To-Cell Signaling and Interaction, Cellular Assembly and Organization, Tissue Development
12	SCC-mOc-D2-4B_vs_SCC-VII-SF-GFP-control_atfc1.5p0.05_1208_ - 2018-04-13 09:36 AM	14-3-3,ACACB,ADD3,ALDH3A1,BTG3,C3,CA9,calpain,CFB,CFH,COL4A6,CSF1,Cyclin A,Cyclin B,Cyclin E,ELN,FAM49A,HDL,Histone h3,ITGB2,LIMK1,LIPG,LOXL1,MAGED2,MAP2K1/2,OSGIN1,PI3K (complex),PRELP,Rac,Ras homolog,Rb,RGS7,SOD3,TIAM1,ZNF423	20	23	Cardiovascular Disease, Cell Death and Survival, Connective Tissue Disorders
13	SCC-mOc-D2-4B_vs_SCC-VII-SF-GFP-control_atfc1.5p0.05_1208_ - 2018-04-13 09:36 AM	AIF1L,ALCAM,ARMCX3,ASAH1,CANX,CCL5,CD44,CERS1,CLRN1,Collagen(s),CSF1,EPHB3,ERLEC1,GAP43,HSP90B1,HSPA5,HTR1B,Ige,IGF1,IRS1,MYO1D,NADPH oxidase,OS9,PCCA,PTK7,SBK1,SERPINA1,SERPINF1,SMARCD3,SPHK1,SYN1,TBXT,TCF,WISP2,XBP1	15	19	Cellular Movement, Cardiovascular System Development and Function, Neurological Disease
14	SCC-mOc-D2-4B_vs_SCC-VII-SF-GFP-control_atfc1.5p0.05_1208_ - 2018-04-13 09:36 AM	ASPN,BAG1,BCAT1,calpain,CCND3,CLMN,COL1A1,CPT1B,DDX5,DOCK4,EID2,FASLG,FKBP5,FMOD,GLI2,HBEGF,KLF11,MICAL1,MYC,NAP1L3,PGR,PIAS1,PIEZO2,PRRX1,PSTPIP1,RASSF2,SCPEP1,SMAD3,SMARCE1,STK38,STUB1,TBXT,TP73,WT1,ZMIZ1	13	18	Gene Expression, Cell Death and Survival, Developmental Disorder
15	SCC-mOc-D2-4B_vs_SCC-VII-SF-GFP-control_atfc1.5p0.05_1208_ - 2018-04-13 09:36 AM	ABL1,Akt,BAALC,CACNA1C,CACNB3,CAMK1D,CCR7,CDK5,CDK4/6,CNKSR1,Cofilin,CYP3A7,EIF4EBP1,ETS2,FLNA,HIST4H4,HVCN1,IL7R,INS,IRS1,KHK,KIF26B,MOB3B,MYO7A,NQO1,NREP,PDLIM4,PP1 protein complex group,PRDM5,PRKN,REEP1,SLC35F3,SLC6A3,STK4,ZNF750	13	18	Digestive System Development and Function, Gastrointestinal Disease, Hepatic System Development and Function
16	SCC-mOc-D2-4B_vs_SCC-VII-SF-GFP-control_atfc1.5p0.05_1208_ - 2018-04-13 09:36 AM	ACTR3B,AKAP12,ASIC1,BRINP3,CERK,DUSP5,ELK1,ERK1/2,EXTL2,FGF1,FHL2,GCNT2,HSPA2,MBD2,NUPR1,OSBPL6,PDGF BB,PM20D2,PXDC1,RAI2,RFX5,SHROOM3,SIPA1L2,SRF,THG1L,TNF	12	15	Lipid Metabolism, Small Molecule Biochemistry, Endocrine System Disorders
17	SCC-mOc-D2-4B_vs_SCC-VII-SF-GFP-control_atfc1.5p0.05_1208_ - 2018-04-13 09:36 AM	ACTA2,ACTN1,AMHR2,ATP9A,CCL2,Cg,CPNE8,CYP19A1,FAM198B,FSH,GNRH1,HIF1A,IL10,INHA,INHBA,INHBB,let-7,Lh,MMP2,NEUROG1,NR5A1,P4HA2,PIAS1,PTPRN,RAB27A,RASAL2,S100A14,SDC3,SYTL1,TFPI,THBS1,TMTC2,TP53I11,Vegf,VEGFA	12	17	Embryonic Development, Organ Development, Organismal Development
18	SCC-mOc-D2-4B_vs_SCC-VII-SF-GFP-control_atfc1.5p0.05_1208_ - 2018-04-13 09:36 AM	C1S,CCL20,CDK9,CFLAR,CHD3,CLDN7,CSF1,CST5,CXCL8,DOCK9,DUOX1,ELOVL7,EPN3,EVA1C,HNRNPA2B1,HSD3B7,HSF1,Hsp27,IL12B,ITGAX,MCU,MUC1,NCOR2,NNMT,NPC1,PRSS8,RNASEH2B,RPP40,SLC1A3,SLC5A3,TEAD2,TNIP3,TRABD2B,TREM1,WNT3	12	17	Dermatological Diseases and Conditions, Organismal Injury and Abnormalities, Cellular Movement
19	SCC-mOc-D2-4B_vs_SCC-VII-SF-GFP-control_atfc1.5p0.05_1208_ - 2018-04-13 09:36 AM	CSRP2,DENND2C,DNAJB5,ECT2,EGLN,EGLN3,F2,FABP6,FGFR1,FRMD4B,GPR146,Hsp27,MCF2L,MVK,NCOR1,NCOR2,NIPSNAP1,NIPSNAP2,NR1H4,PARD6A,PEX11A,PGAM1,PGM1,PLK1,POU2F2,PRKCI,PTGS2,RHOA,RNF122,RRAGD,SKP2,SRC (family),SYDE2,TGFB1I1,TLR4	12	17	Lipid Metabolism, Small Molecule Biochemistry, Cellular Movement
20	SCC-mOc-D2-4B_vs_SCC-VII-SF-GFP-control_atfc1.5p0.05_1208_ - 2018-04-13 09:36 AM	ALDH2,AR,C6orf141,CALCA,CCNJ,CDC6,CDK8,CDKN1A,CP,CXCR6,EMP3,ESPNL,ESR1,GCHFR,GJB5,HEPH,IFNG,MED1,MYC,NCOR2,RAMP1,RNA polymerase II,SLC40A1,SMARCA2,SMARCA4,STAMBPL1,STAT3,STXBP6,TFB1M,TFF1,TRNP1	12	16	Cellular Development, Cellular Growth and Proliferation, Cancer
21	SCC-mOc-D2-4B_vs_SCC-VII-SF-GFP-control_atfc1.5p0.05_1208_ - 2018-04-13 09:36 AM	BRD4,CCNB1,CDKN1A,CHST11,DNMBP,ERG,GDF5,GPT,GULP1,HBB,JUN,LMO1,LRRN3,MAP7,MCTP1,MUC1,MVD,MYC,MYCN,NEFL,NEUROG1,NOB1,NPM1,NR3C1,OXR1,P-TEFb,PYCR1,RNA polymerase II,SATB1,SMARCA4,SPEG,TAL1,TCF3,TGFB1,TSPAN7	11	16	Cellular Development, Cellular Growth and Proliferation, Cell Cycle
22	SCC-mOc-D2-4B_vs_SCC-VII-SF-GFP-control_atfc1.5p0.05_1208_ - 2018-04-13 09:36 AM	AFP,APLN,CCL20,Collagen type II,CORO2B,CRY1,CSF1,DBI,DEFB4A/DEFB4B,Dishevelled,FZD1,GPR35,GSTM2,HDAC11,IL1A,IL1R1,IL1RAP,MARCKSL1,MYD88,NFKB2,OSCAR,PDZK1IP1,PI3,PIK3CB,PKMYT1,PXN,SERPINA1,SERPINE1,SRC (family),STEAP3,TNF,TNFRSF11B,USP2,VCL,ZC3H12A	11	16	Cellular Movement, Hematological System Development and Function, Immune Cell Trafficking
23	SCC-mOc-D2-4B_vs_SCC-VII-SF-GFP-control_atfc1.5p0.05_1208_ - 2018-04-13 09:36 AM	ACY3,AKT1,ARC,ASPM,BIRC5,C11orf96,CD24,CDC25C,CHEK1,CXCL8,DPYSL3,EGR1,FAT4,FBXL2,FHDC1,GLI1,GNG2,GSK3B,ICAM1,NANOG,NCOA1,NCOA3,PDLIM2,PDZRN3,PHF10,PLPPR2,RASGEF1A,RGS3,RNASEL,SMAD3,SNAI2,TCF4,TUFT1,VDR,WWOX	11	16	Cancer, Organismal Injury and Abnormalities, Cellular Movement
24	SCC-mOc-D2-4B_vs_SCC-VII-SF-GFP-control_atfc1.5p0.05_1208_ - 2018-04-13 09:36 AM	ATF3,ATP2A3,BMP4,CCL20,CD3,COL1A1,CREM,CRLF1,CYP19A1,ESR2,HIST2H2AA3/HIST2H2AA4,Hsp27,ITGBL1,LDLR,LDLRAP1,LIFR,MHC Class II (complex),NCOR2,NDFIP2,NFKB2,NOX4,ORAI3,OSM,PAPPA2,PCBP3,PHB,PTPRT,SLC2A1,SP1,SPNS2,STAT3,STIM1,TERT,TFAP2A,WT1	11	16	Cardiovascular System Development and Function, Organ Morphology, Organismal Development
25	SCC-mOc-D2-4B_vs_SCC-VII-SF-GFP-control_atfc1.5p0.05_1208_ - 2018-04-13 09:36 AM	AHR,AHRR,AK4,APOB,BHLHB9,C3,CHFR,COL1A1,DNMT1,FOXA1,GGT1,HNF1B,HNF4A,IL1B,IL2RA,MACROD1,NCOA2,NEIL1,Nr1h,PARP1,PCNA,PPARGC1A,PRKDC,RBP2,S100A13,SERPINA1,SREBF1,SREBF2,TERT,TG,THBS1,TUBB4A,TXN,VDR,ZFC3H1	11	16	Lipid Metabolism, Small Molecule Biochemistry, Vitamin and Mineral Metabolism
