# Supplementary material for: The impact and outcomes of cancer-macrophage fusion
Source: BMC Cancer. 2023 Jun 1;23:497. doi: 10.1186/s12885-023-10961-9 (PMC10236829; doi:10.1186/s12885-023-10961-9)
Supplement: Supplementary file 12 — Supplementary Material 12 [file 12885_2023_10961_MOESM12_ESM.xls]

## Sheet: Sheet0
© 2000-2018 QIAGEN. All rights reserved.
Ingenuity Canonical Pathways	-log(p-value)	Ratio	z-score	Molecules
Molecular Mechanisms of Cancer	9.15	0.296	#NUM!	RAP2B,SUV39H1,PIK3R1,NCSTN,RBL1,CCND1,ZBTB17,PAK1,ITGA3,CCND3,HIPK2,FRS2,PRKD3,PRKD1,PIK3C2B,CCNE2,TFDP1,PTCH1,ITGA5,FGFR2,RAP1A,APH1A,IRS1,E2F1,PRKACA,APH1B,CFLAR,CAMK2G,MAP2K6,RAP2A,RALA,CDK16,PSEN2,MAP3K5,CHEK1,ARHGEF19,AKT1,RHOD,RHOU,ARHGEF3,PIK3R2,BMP1,RHOC,BAK1,CDK1,CDKN2D,CDK20,CYCS,CASP7,PRKCB,CTNND1,FZD7,MAP2K4,GAB2,BAD,WNT6,CDK9,FGFR3,TGFBR2,TGFB1,MRAS,WNT4,BRCA1,RASA1,SMAD1,E2F2,RALGDS…
Cell Cycle Control of Chromosomal Replication	7.75	0.5	#NUM!	LIG1,ORC2,CDT1,POLA1,CDK16,CDK9,MCM4,TOP2B,CDK5,TOP2A,DBF4,ORC1,MCM5,CDC45,CDC6,ORC6,DNA2,CDK14,CDK1,RPA2,MCM3,PCNA,RPA3,MCM2,CDK20,CDK11A,POLA2,MCM7
Pancreatic Adenocarcinoma Signaling	6.16	0.358	0.186	MAP2K4,RALA,BAD,PIK3R1,SUV39H1,ABL1,PIK3R5,E2F3,NFKB1,CCND1,PDGFC,RAD51,TGFBR2,VEGFA,FGFR3,AKT1,TGFB1,GPLD1,TGFB2,PIK3R2,STAT1,FRS2,RALGDS,E2F8,E2F2,EGFR,PIK3C2B,PLD3,TFDP1,PIK3C2A,FGFR2,HBEGF,BIRC5,PIK3R3,IRS1,E2F7,E2F1,TGFA,TGFB3,BRCA2,PTGS2,ELK1,MMP9
ILK Signaling	5.84	0.311	0.272	MAP2K4,PIK3R1,PPP2R5B,MYL6B,MYH7B,CCND1,PPP1R14B,FGFR3,VEGFA,PARVB,PPM1L,ATF4,ACTG2,FRS2,TESK1,PIK3C2B,CFL1,FERMT2,FGFR2,RHOJ,ATF2,MYL9,PIK3R3,RHOQ,RND3,ACTA2,IRS1,KRT18,RSU1,MAP2K6,FLNB,SNAI2,FN1,BMP2,PIK3R5,ILK,ITGB8,NFKB1,PDGFC,ITGB7,TGFB1I1,AKT1,PPP1R12A,FLNA,RHOD,RHOU,VCL,PIK3R2,RHOF,PIK3C2A,LIMS2,RHOC,VIM,ITGB2,RHOV,FLNC,RPS6KA4,PTGS2,PPP2R1B,MMP9
Colorectal Cancer Metastasis Signaling	5.35	0.288	0	MAP2K4,BAD,MSH3,PIK3R1,WNT6,CCND1,PTGER1,FGFR3,VEGFA,TGFBR2,TGFB1,MRAS,WNT4,FRS2,RALGDS,PIK3C2B,GNG2,IL6R,FGFR2,RHOJ,MMP2,PIK3R3,TLR2,ADCY9,RHOQ,RND3,IRS1,PRKACA,TGFB3,FZD6,FZD5,SIAH1,IL6ST,MMP14,MMP15,PIK3R5,NFKB1,PDGFC,PRKAG1,APPL1,GNG11,AKT1,ARRB1,RHOD,TGFB2,RHOU,TLR3,PIK3R2,RHOF,ADCY8,STAT1,PTGER4,MMP19,EGFR,GNG4,MMP28,PIK3C2A,RHOC,ADCY3,PRKAR2A,BIRC5,RHOV,FZD4,TLR5,TLR6,PTGS2,ADCY7,MMP9,WNT5…
Glioma Signaling	5.19	0.345	-2.117	CAMK1D,PDGFA,SUV39H1,PIK3R1,ABL1,PIK3R5,E2F3,RBL1,CCND1,PDGFC,FGFR3,AKT1,IGF1,IGF1R,MRAS,PDGFRA,PIK3R2,FRS2,PRKD3,PRKD1,E2F8,E2F2,PRKCA,EGFR,PIK3C2B,RBL2,TFDP1,PIK3C2A,FGFR2,PIK3R3,IGF2,CDKN2D,PLCG2,IRS1,E2F7,E2F1,TGFA,CAMK2G,PRKCB
Axonal Guidance Signaling	5.14	0.253	#NUM!	TUBA1B,PIK3R1,NCK1,BRCC3,ADAM8,ADAMTS2,VEGFA,ITGA3,PAK1,FRS2,PRKD3,PRKD1,EFNA2,PIK3C2B,CFL1,SEMA5A,TUBB2A,PTCH1,FGFR2,ITGA5,MMP2,PLCL2,RAP1A,MYL9,IRS1,PLCG2,RTN4,PRKACA,NRP1,PLXNA3,RGS3,ARPC1B,BDNF,EPHA4,SEMA6C,TUBB2B,PLCD1,EFNB2,AKT1,IGF1,RHOD,NTNG2,ADAM19,PFN2,RASSF5,ROBO2,PIK3R2,PPP3CA,BMP1,GNG4,SLIT2,ROBO3,EFNA1,SEMA3A,SEMA4D,FZD7,SEMA7A,PRKCB,UNC5B,CXCL12,LIMK2,ADAM11,MYL6B,WNT6,FGFR3,PLCD3,…
Germ Cell-Sertoli Cell Junction Signaling	5.01	0.308	#NUM!	MAP2K4,TUBA1B,MAP3K11,PIK3R1,LIMK2,TGFBR2,FGFR3,ITGA3,PAK1,TGFB1,MRAS,TUBA1C,ACTG2,FRS2,PIK3C2B,CFL1,TUBB2A,ITGA6,FGFR2,RHOJ,PLS1,PIK3R3,EPN2,RHOQ,ACTA2,RND3,IRS1,TGFB3,MAP2K6,PIK3R5,ILK,MAP3K5,BCAR1,TUBB2B,AGGF1,AKT1,SORBS1,RHOD,TGFB2,RHOU,PIK3R2,VCL,RHOF,PAK4,EPN1,PIK3C2A,TJP1,RHOC,MAP3K1,TUBG1,RHOV,CTNND1
Integrin Signaling	4.74	0.288	-1.05	MAP2K4,RAP2B,MAP3K11,PIK3R1,NCK1,FGFR3,PARVB,PAK1,ITGA3,ARF4,CAV1,ITGAV,MRAS,ACTG2,FRS2,CAPN5,PIK3C2B,TSPAN5,ITGA6,ITGA5,FGFR2,RHOJ,TNK2,BCAR3,TTN,RAP1A,MYL9,PIK3R3,TLN2,RHOQ,RND3,ACTA2,PLCG2,IRS1,ITGA1,CAPN2,CAPN7,RAP2A,ITGA2B,RALA,ARPC1B,ABL1,PIK3R5,ILK,ITGB8,BCAR1,ITGB7,AKT1,PPP1R12A,RHOD,RHOU,PFN2,PIK3R2,VCL,RHOF,PAK4,PIK3C2A,RHOC,ITGB2,RHOV,NEDD9
NRF2-mediated Oxidative Stress Response	4.73	0.295	2.502	MAP2K4,PIK3R1,MAF,DNAJC3,GCLC,FGFR3,GSTM2,DNAJC8,MRAS,ATF4,FOSL1,DNAJA2,JUND,GCLM,ACTG2,TXN,PRKD3,FRS2,PRKD1,CBR1,GSTK1,PIK3C2B,FGFR2,JUNB,MAFF,PIK3R3,GSR,ACTA2,IRS1,STIP1,ABCC4,GSTP1,FTH1,MAP2K6,PRDX1,NQO2,PIK3R5,MAP3K5,DNAJA1,SOD3,AKT1,PMF1/PMF1-BGLAP,DNAJB1,PIK3R2,FKBP5,PRKCA,PIK3C2A,MAP3K1,DNAJC1,MAFK,GSTO1,DNAJC11,DNAJC21,DNAJB11,CAT,PRKCB
Sphingosine-1-phosphate Signaling	4.52	0.323	-1.808	PTK2B,PDGFA,PIK3R1,PIK3R5,CASP4,PDGFC,FGFR3,PLCD1,PLCD3,NAAA,AKT1,RHOD,RHOU,CASP1,SPHK1,PDGFRA,PIK3R2,RHOF,ADCY8,FRS2,PIK3C2B,PIK3C2A,RHOC,ADCY3,FGFR2,RHOJ,PLCL2,SMPD2,ASAH1,PIK3R3,ADCY9,RHOV,PLCB4,RHOQ,ACER3,RND3,PLCG2,IRS1,ADCY7,CASP7
Hereditary Breast Cancer Signaling	4.51	0.312	#NUM!	POLR2F,GADD45G,PIK3R1,BARD1,PIK3R5,CCND1,CHEK1,RAD51,HDAC6,FGFR3,FANCB,POLR2A,AKT1,GADD45A,FANCD2,HDAC11,XPC,MRAS,SLC19A1,PIK3R2,BRCA1,FRS2,POLR2L,PIK3C2B,HDAC9,PIK3C2A,TUBG1,POLR2H,FGFR2,FANCC,CDK1,CCNB1,POLR2G,PIK3R3,UBD,RFC4,IRS1,H2AFX,E2F1,RPS27A,BRCA2,SFN,FANCA,RFC3
Chronic Myeloid Leukemia Signaling	4.36	0.333	#NUM!	GAB2,BAD,PIK3R1,SUV39H1,ABL1,PIK3R5,E2F3,RBL1,NFKB1,CCND1,HDAC6,TGFBR2,FGFR3,AKT1,TGFB1,HDAC11,MRAS,TGFB2,PIK3R2,CHUK,FRS2,E2F8,E2F2,PIK3C2B,HDAC9,RBL2,TFDP1,PIK3C2A,FGFR2,IKBKE,PIK3R3,IRS1,E2F7,E2F1,TGFB3
Glioblastoma Multiforme Signaling	4.29	0.298	-1.372	TSC1,PDGFA,PIK3R1,PIK3R5,WNT6,E2F3,CCND1,PDGFC,PLCD1,FGFR3,PLCD3,AKT1,IGF1,RHOD,RHOU,IGF1R,PDGFRA,MRAS,WNT4,PIK3R2,RHOF,FRS2,E2F8,E2F2,EGFR,PIK3C2B,PIK3C2A,RHOC,ITPR2,FGFR2,RHOJ,PLCL2,PIK3R3,RHOV,IGF2,PLCB4,FZD4,RHOQ,RND3,FOXO1,PLCG2,IRS1,E2F7,E2F1,FZD6,FZD5,WNT5A,FZD7
Glioma Invasiveness Signaling	4.28	0.371	-0.784	F2R,PIK3R1,PIK3R5,FGFR3,RHOD,TIMP1,RHOU,MRAS,ITGAV,PIK3R2,RHOF,FRS2,PIK3C2B,TIMP3,PIK3C2A,RHOC,FGFR2,MMP2,RHOJ,PIK3R3,RHOV,RHOQ,RND3,IRS1,PLAU,MMP9
Virus Entry via Endocytic Pathways	4.28	0.327	#NUM!	B2M,FLNB,PIK3R1,CLTB,ABL1,PIK3R5,ITGB8,ITGB7,FGFR3,ITGA3,AP1G2,FLNA,CAV1,MRAS,PIK3R2,ACTG2,FRS2,PRKD3,PRKD1,PRKCA,PIK3C2B,PIK3C2A,ITGA6,ITGA5,FGFR2,DNM1,PIK3R3,ITGB2,ACTA2,FLNC,PLCG2,IRS1,TFRC,ITGA1,AP1G1,PRKCB
GP6 Signaling Pathway	4.28	0.313	-2.343	ITGA2B,COL4A5,PIK3R1,PIK3R5,COL4A2,COL5A1,COL1A2,LAMC1,FGFR3,AKT1,PIK3R2,COL11A2,PRKD3,COL27A1,FRS2,PRKD1,PRKCA,PIK3C2B,LAMA5,COL5A2,COL4A1,COL6A2,PIK3C2A,APBB1IP,COL12A1,FGFR2,COL4A3BP,LAMC2,LAMB2,PIK3R3,COL1A1,COL5A3,COL6A3,PLCG2,IRS1,SYK,LYN,LAMA3,COL3A1,COL7A1,PRKCB
Phagosome Formation	4.24	0.317	#NUM!	FN1,PIK3R1,PLA2R1,PIK3R5,FGFR3,PLCD1,PLCD3,ITGA3,RHOD,RHOU,PIK3R2,TLR3,RHOF,FRS2,PRKD3,PRKD1,PRKCA,PIK3C2B,PIK3C2A,RHOC,MRC2,ITGA5,FGFR2,RHOJ,PLCL2,TLR2,PIK3R3,ITGB2,RHOV,PLCB4,RHOQ,TLR5,SCARA3,RND3,PLCG2,IRS1,SYK,TLR6,PRKCB
Mitotic Roles of Polo-Like Kinase	4.2	0.381	1.604	KIF23,SMC3,ESPL1,CDC20,PLK3,PPP2R5B,PRC1,CDK1,CCNB1,SMC1A,CDC25B,ANAPC4,PLK4,TGFB1,PLK2,PPM1L,FBXO5,HSP90AA1,PKMYT1,PPP2R1B,STAG2,RAD21,KIF11,CDC25A
Huntington's Disease Signaling	3.72	0.263	-0.822	MAP2K4,POLR2F,VTI1A,SGK1,PIK3R1,CLTB,UBE2S,CDK5R1,HDAC6,FGFR3,CPLX2,HDAC11,ATF4,RASA1,PRKD3,FRS2,PRKD1,POLR2L,CAPN5,PIK3C2B,GNG2,POLR2H,FGFR2,GPAA1,ATF2,TAF9B,PIK3R3,UBD,ATP5F1C,IRS1,CAPN2,CAPN7,BDNF,PIK3R5,CASP4,NGF,HSPA1L,GNG11,POLR2A,AKT1,CDK5,IGF1,CASP1,IGF1R,NCOR1,DNAJB1,PIK3R2,PRKCA,EGFR,SDHA,GNG4,HDAC9,PIK3C2A,GLS,APAF1,HSPA2,ZDHHC17,POLR2G,DNM1,PLCB4,PSME1,RPS27A,CYCS,CASP7,PRKCB
PI3K Signaling in B Lymphocytes	3.64	0.302	1.372	BLNK,CD81,ATF5,PIK3R1,ABL1,PLEKHA3,NFKB1,NFATC1,PLCD1,PLCD3,AKT1,CARD10,FOXO3,MRAS,ATF6B,ATF4,PIK3R2,CHUK,PPP3CA,VAV2,IL4R,C3,ATF1,ITPR2,CHP1,IKBKE,PLCL2,ATF2,PLCB4,DAPP1,PLCG2,SYK,IRS1,LYN,NFATC2,ELK1,CAMK2G,PRKCB
Role of BRCA1 in DNA Damage Response	3.61	0.338	1.606	BARD1,RBBP8,UIMC1,RBL1,E2F3,BRCC3,CHEK1,RAD51,FANCB,GADD45A,FANCD2,SLC19A1,STAT1,BRCA1,BRIP1,E2F2,E2F8,RBL2,ATF1,TOPBP1,FANCC,RFC4,E2F1,E2F7,BRCA2,FANCA,RFC3
ATM Signaling	3.56	0.32	0.784	MAP2K4,HP1BP3,GADD45G,SUV39H1,PPP2R5B,RBBP8,ABL1,CBX5,CHEK1,SMC1A,RAD51,GADD45A,FANCD2,RAD17,PPM1L,ATF4,BRCA1,CDC25A,SMC3,ATF1,TOPBP1,CDK1,CCNB1,ATF2,MDM4,BRAT1,SMC2,RAD9A,H2AFX,TLK1,PPP2R1B
Protein Kinase A Signaling	3.55	0.242	0.218	PHKG2,BAD,PTPN14,LIPE,MYL6B,PPP1R14B,TGFBR2,PLCD3,GYS1,PPP1R7,TGFB1,ATF4,DUSP11,PGP,APEX1,EYA2,PRKD3,PRKD1,CDC25A,PTPN6,PTPRG,PDE10A,ITPR2,GNG2,PTCH1,YWHAZ,PLCL2,PTPN3,PDE4B,TTN,PTP4A1,PTPDC1,RAP1A,ATF2,MYL9,ADCY9,ANAPC4,DUSP9,DUSP1,PLCG2,PDE1B,PRKACA,TGFB3,DUSP4,H1F0,SIRPA,CAMK2G,HIST1H1C,FLNB,GDPD1,PTK2B,PTPN13,DUSP6,DUSP22,NFKB1,NFATC1,PTPRF,PRKAG1,PHKA2,CDC25B,PLCD1,GNG11,PPP1R12A,PDE3B,FLNA,…
Small Cell Lung Cancer Signaling	3.52	0.329	0.426	NOS1,TRAF3,SUV39H1,PIK3R1,PIK3R5,ABL1,NFKB1,CCND1,FGFR3,AKT1,CHUK,TRAF5,PIK3R2,FRS2,TRAF1,PIK3C2B,CCNE2,TFDP1,PIK3C2A,APAF1,FGFR2,IKBKE,PIK3R3,IRS1,E2F1,CKS1B,CYCS,PTGS2
Cardiac Hypertrophy Signaling	3.52	0.263	-0.13	MAP2K4,MAP3K11,PIK3R1,MYL6B,TGFBR2,FGFR3,PLCD3,TGFB1,MRAS,FRS2,PIK3C2B,GNG2,IL6R,CACNA1C,FGFR2,EIF2B3,RHOJ,PLCL2,CACNA1A,ATF2,MYL9,PIK3R3,ADCY9,RHOQ,RND3,PLCG2,IRS1,GNAO1,PRKACA,TGFB3,RPS6KA1,MAP2K6,PIK3R5,MAP3K5,EIF2B2,PRKAG1,PLCD1,GNG11,AKT1,IGF1,RHOD,IGF1R,TGFB2,RHOU,PIK3R2,RHOF,ADCY8,PPP3CA,GNG4,PIK3C2A,RHOC,CHP1,ADCY3,MAP3K1,MEF2A,PRKAR2A,ADSS,PLCB4,RHOV,ELK1,ADCY7
Macropinocytosis Signaling	3.51	0.333	-1.342	PDGFA,PIK3R1,PIK3R5,ITGB8,NGF,PDGFC,ITGB7,FGFR3,PAK1,MRAS,PIK3R2,FRS2,PRKD3,PRKD1,PRKCA,PIK3C2B,PIK3C2A,ITGA5,FGFR2,RAB34,PIK3R3,ITGB2,ABI1,IRS1,PLCG2,CD14,PRKCB
Cell Cycle: G2/M DNA Damage Checkpoint Regulation	3.43	0.38	0.943	CKS2,YWHAZ,ABL1,AURKA,CDK1,CHEK1,CCNB1,CDC25B,TOP2B,MDM4,GADD45A,TOP2A,CKS1B,PKMYT1,BORA,RPS6KA1,HIPK2,BRCA1,SFN
Hepatic Fibrosis / Hepatic Stellate Cell Activation	3.41	0.273	#NUM!	LHX2,MYL6B,MYH7B,TGFBR2,VEGFA,TGFB1,COL11A2,COL27A1,IL4R,COL4A1,IL6R,FGFR2,MMP2,MYL9,IGF2,ACTA2,COL6A3,TGFB3,CD14,COL7A1,COL3A1,FN1,COL4A5,PDGFA,COL4A2,NFKB1,PDGFC,COL5A1,COL1A2,IGF1,TIMP1,IGF1R,TGFB2,PDGFRA,ECE1,LBP,STAT1,EGFR,COL5A2,COL6A2,FLT1,COL12A1,COL4A3BP,IL1R1,IL18RAP,FGF1,COL1A1,COL5A3,TGFA,MMP9
Cell Cycle: G1/S Checkpoint Regulation	3.39	0.348	-1.147	HDAC9,CCNE2,RBL2,TFDP1,PAK1IP1,SUV39H1,ABL1,RBL1,E2F3,CCND1,HDAC6,CDKN2D,FOXO1,CCND3,TGFB1,HDAC11,E2F1,E2F7,TGFB3,TGFB2,E2F2,E2F8,CDC25A
Role of NFAT in Cardiac Hypertrophy	3.37	0.264	-0.137	MAP2K4,CAMK1D,PIK3R1,TGFBR2,FGFR3,HDAC6,PLCD3,TGFB1,HDAC11,MRAS,CACNG7,PRKD3,FRS2,PRKD1,PIK3C2B,ITPR2,GNG2,CACNA1C,FGFR2,PLCL2,CACNA1A,PIK3R3,ADCY9,IRS1,PLCG2,PRKACA,TGFB3,RCAN3,CAMK2G,MAP2K6,IL6ST,PIK3R5,CACNB3,PRKAG1,PLCD1,GNG11,AKT1,IGF1,IGF1R,TGFB2,PIK3R2,ADCY8,PPP3CA,PRKCA,GNG4,HDAC9,PIK3C2A,CHP1,ADCY3,MAP3K1,MEF2A,PRKAR2A,CTF1,PLCB4,RCAN2,ADCY7,PRKCB
IL-3 Signaling	3.32	0.325	0.577	GAB2,BAD,PIK3R1,PIK3R5,FGFR3,PAK1,AKT1,MRAS,PIK3R2,STAT1,FRS2,PRKD3,PRKD1,PPP3CA,PRKCA,PIK3C2B,PTPN6,PIK3C2A,IL3RA,CHP1,FGFR2,PIK3R3,CSF2RB,FOXO1,IRS1,ELK1,PRKCB
Signaling by Rho Family GTPases	3.27	0.255	-0.788	MAP2K4,MAP3K11,PIK3R1,PIP4K2B,LIMK2,MYL6B,SLC9A1,CLIP1,STMN1,FGFR3,PAK1,ITGA3,MRAS,CDC42EP1,ACTG2,FRS2,CDH13,PIK3C2B,CFL1,GNG2,ITGA5,FGFR2,RHOJ,WASF1,DES,MYL9,PIK3R3,PIP5K1A,RHOQ,RND3,ACTA2,IRS1,GNAO1,PIP4K2A,PTK2B,ARPC1B,CDC42EP5,PIK3R5,SEPT11,NFKB1,CDH11,ARHGEF19,GNG11,PPP1R12A,RHOD,CIT,RHOU,ARHGEF2,PIK3R2,ARHGEF3,RHOF,GNG4,PAK4,SEPT5,PIK3C2A,RHOC,CDC42EP3,VIM,SEPT1,RHOV,CDH17,ELK1,SEPT2,MSN
Aldosterone Signaling in Epithelial Cells	3.27	0.275	-0.577	ICMT,SGK1,PIK3R1,PIK3R5,DNAJC3,PIP4K2B,DNAJA1,SLC9A1,HSPA1L,PLCD1,FGFR3,DNAJC28,PLCD3,HSPA12B,DNAJC8,PIK3R2,DNAJB1,DNAJC22,PRKD3,FRS2,PRKD1,HSPB6,PRKCA,HSPA4L,PIK3C2B,PIK3C2A,ITPR2,HSPH1,SLC12A2,FGFR2,DNAJC1,DNAJC2,PLCL2,HSPA2,DNAJC11,PIK3R3,DNAJC21,PLCB4,PIP5K1A,DUSP1,DNAJB11,PLCG2,IRS1,HSP90AA1,PIP4K2A,PRKCB
HER-2 Signaling in Breast Cancer	3.24	0.318	#NUM!	TSC1,BAD,PIK3R1,PIK3R5,PARD6B,MAP3K5,ITGB8,CCND1,ITGB7,FGFR3,AKT1,MRAS,PIK3R2,FRS2,PRKD3,PRKD1,PRKCA,EGFR,PIK3C2B,CCNE2,PIK3C2A,FGFR2,MMP2,PIK3R3,ITGB2,FOXO1,IRS1,PRKCB
Estrogen-mediated S-phase Entry	3.24	0.462	2.714	CCNA2,CCNE2,TFDP1,E2F7,E2F1,E2F3,RBL1,CCND1,CDK1,E2F2,E2F8,CDC25A
Gαq Signaling	3.2	0.277	-0.152	PTK2B,PIK3R1,PIK3R5,NFKB1,NFATC1,FGFR3,GYS1,GNG11,AKT1,RHOD,GPLD1,RHOU,MRAS,PIK3R2,CHUK,RHOF,PRKD3,FRS2,PRKD1,PPP3CA,PRKCA,GNG4,PIK3C2B,PLD3,PIK3C2A,ITPR2,RHOC,GNG2,RGS7,CHP1,RGS4,FGFR2,IKBKE,RHOJ,PIK3R3,RHOV,PLCB4,RHOQ,RND3,PLCG2,IRS1,NFATC2,ELK1,PRKCB
Adipogenesis pathway	3.2	0.288	#NUM!	DDIT3,BMP2,CEBPD,SMAD5,RBP1,HDAC6,FGFR3,EGR2,AKT1,CDK5,BMPR1A,TGFB1,EZH2,HDAC11,CLOCK,GTF2H5,SMAD1,HDAC9,SAP18,TXNIP,XBP1,FGFR2,SENP2,CEBPB,BSCL2,FGF1,ZNF423,EBF1,FZD4,FOXO1,FZD6,SOX9,FZD5,RPS6KA1,FGFRL1,RPS6KC1,FZD7,WNT5A
Amyotrophic Lateral Sclerosis Signaling	3.2	0.3	-0.539	NOS1,GDNF,PIK3R1,GRID1,PIK3R5,PDGFC,GRINA,FGFR3,VEGFA,PAK1,GRIK5,IGF1,CASP1,PIK3R2,FRS2,PPP3CA,CAPN5,NAIP,PIK3C2B,PIK3C2A,APAF1,CACNA1C,FGFR2,CACNA1A,XIAP,PIK3R3,IRS1,CAT,CYCS,CAPN2,CAPN7,CASP7,SSR4
Semaphorin Signaling in Neurons	3.18	0.365	#NUM!	PAK4,RND1,CFL1,RHOC,DPYSL3,LIMK2,RHOJ,SEMA3A,RHOV,PAK1,SEMA4D,RHOQ,RND3,CDK5,RHOD,RHOU,RHOF,SEMA7A,NRP1
PTEN Signaling	3.18	0.294	1.768	MAST2,BAD,PIK3R1,TGFBR3,ILK,PIK3R5,NFKB1,BCAR1,CCND1,OCRL,TGFBR2,FGFR3,ITGA3,AKT1,BMPR1A,FOXO3,IGF1R,MRAS,PDGFRA,PIK3R2,CHUK,MCRS1,EGFR,FLT1,ITGA5,FGFR2,IKBKE,CNKSR3,PIK3R3,MAGI1,FOXO6,FOXO1,FGFRL1,MAGI2,BCL2L11
Dolichyl-diphosphooligosaccharide Biosynthesis	3.12	0.636	0.378	ALG14,ALG3,DPM1,DPAGT1,ALG8,ALG1,DPM3
Non-Small Cell Lung Cancer Signaling	3.1	0.325	-0.218	BAD,SUV39H1,PIK3R1,PIK3R5,ABL1,CCND1,FGFR3,AKT1,FOXO3,MRAS,RASSF5,PIK3R2,FRS2,EGFR,PRKCA,RASSF1,PIK3C2B,PIK3C2A,TFDP1,ITPR2,FGFR2,PIK3R3,IRS1,E2F1,TGFA
DNA Double-Strand Break Repair by Homologous Recombination	3.07	0.571	#NUM!	RAD51,LIG1,GEN1,POLA1,ATRX,ABL1,BRCA2,BRCA1
Colanic Acid Building Blocks Biosynthesis	3.07	0.571	0.707	GALK2,GMDS,UGP2,PMM1,GMPPA,GALK1,GALE,PMM2
Role of CHK Proteins in Cell Cycle Checkpoint Control	3.06	0.351	-0.277	PPP2R5B,E2F3,CDK1,CHEK1,PCNA,RFC4,RAD9A,RAD17,PPM1L,E2F1,E2F7,SLC19A1,TLK1,CLSPN,BRCA1,PPP2R1B,E2F2,E2F8,RFC3,CDC25A
Spermine and Spermidine Degradation I	3.06	1	0	PAOX,SMOX,SAT1,SAT2
Methylmalonyl Pathway	3.06	1	-2	PCCA,MCEE,PCCB,MUT
14-3-3-mediated Signaling	3.03	0.285	0.18	MAP2K4,TUBA1B,TSC1,BAD,PIK3R1,PIK3R5,MAP3K5,TUBB2B,FGFR3,PLCD1,PLCD3,AKT1,MRAS,TUBA1C,PIK3R2,PDCD6IP,FRS2,PRKD3,PRKD1,PRKCA,PIK3C2B,PIK3C2A,TUBB2A,TUBG1,YWHAZ,VIM,FGFR2,PLCL2,PIK3R3,PLCB4,FOXO1,PLCG2,IRS1,RPS6KA1,ELK1,SFN,PRKCB
Breast Cancer Regulation by Stathmin1	3.01	0.26	#NUM!	TUBA1B,CAMK1D,PIK3R1,PPP2R5B,LIMK2,PPP1R14B,FGFR3,STMN1,PAK1,PPP1R7,PPM1L,MRAS,TUBA1C,PRKD3,FRS2,PRKD1,E2F2,PIK3C2B,CCNE2,ITPR2,GNG2,TUBB2A,FGFR2,PIK3R3,ADCY9,IRS1,E2F1,PRKACA,CAMK2G,PIK3R5,E2F3,PRKAG1,TUBB2B,ARHGEF19,GNG11,PPP1R12A,ARHGEF2,PIK3R2,ARHGEF3,ADCY8,E2F8,PRKCA,GNG4,PIK3C2A,TUBG1,ADCY3,PRKAR2A,CDK1,PLCB4,E2F7,PPP2R1B,ADCY7,PRKCB
LPS-stimulated MAPK Signaling	2.96	0.31	-0.6	MAP2K6,MAP2K4,PIK3R1,PIK3R5,MAP3K5,NFKB1,FGFR3,PAK1,MRAS,LBP,CHUK,PIK3R2,FRS2,PRKD3,PRKD1,PRKCA,PIK3C2B,PIK3C2A,ATF1,FGFR2,IKBKE,ATF2,PIK3R3,IRS1,CD14,ELK1,PRKCB
Human Embryonic Stem Cell Pluripotency	2.96	0.279	#NUM!	PDGFA,BDNF,BMP2,PIK3R1,PIK3R5,WNT6,SMAD5,NGF,PDGFC,TGFBR2,SOX2,FGFR3,AKT1,BMPR1A,TGFB1,TGFB2,PDGFRA,SPHK1,MRAS,WNT4,PIK3R2,SMAD1,FRS2,BMP1,PIK3C2B,PIK3C2A,ACVR1,FGFR2,INHBA,PIK3R3,FZD4,FOXO1,IRS1,FZD6,TGFB3,FZD5,FGFRL1,FZD7,WNT5A
Reelin Signaling in Neurons	2.91	0.304	#NUM!	MAP2K4,MAP3K11,PIK3R1,PIK3R5,DAB1,CDK5R1,FGFR3,YES1,ITGA3,AKT1,CDK5,ARHGEF2,ARHGEF3,PIK3R2,FRS2,PIK3C2B,PIK3C2A,ITGA6,ITGA5,FGFR2,APP,PIK3R3,ITGB2,IRS1,LYN,ITGA1,LRP8,PAFAH1B3
B Cell Receptor Signaling	2.86	0.261	-0.289	MAP2K4,BLNK,RAP2B,MAP2K6,GAB2,RAP2A,MAP3K11,BAD,PTK2B,PIK3R1,PIK3R5,ABL1,MAP3K5,NFKB1,OCRL,NFATC1,FGFR3,AKT1,CARD10,MRAS,ATF4,RASSF5,CHUK,PIK3R2,FRS2,PPP3CA,VAV2,PIK3C2B,PTPN6,APBB1IP,CFL1,PIK3C2A,MAP3K1,FGFR2,IKBKE,RAP1A,ATF2,PIK3R3,EBF1,FOXO1,DAPP1,PLCG2,IRS1,SYK,LYN,NFATC2,ELK1,PRKCB,CAMK2G
Cyclins and Cell Cycle Regulation	2.83	0.312	2.683	HDAC9,CCNE2,TFDP1,SUV39H1,PPP2R5B,ABL1,E2F3,CCND1,CDK1,CCNB1,HDAC6,CCNA2,CDKN2D,CCND3,TGFB1,HDAC11,E2F7,PPM1L,E2F1,TGFB2,TGFB3,PPP2R1B,E2F8,E2F2,CDC25A
Melanocyte Development and Pigmentation Signaling	2.78	0.296	0.378	PIK3R1,PIK3R5,PRKAG1,FGFR3,MRAS,ATF4,PIK3R2,ADCY8,FRS2,PIK3C2B,PTPN6,PIK3C2A,MITF,TYR,ADCY3,PRKAR2A,FGFR2,ATF2,KITLG,PIK3R3,ADCY9,RPS6KA6,IRS1,PLCG2,PRKACA,RPS6KA4,RPS6KA1,ADCY7,RPS6KC1
Growth Hormone Signaling	2.78	0.306	-1.043	PIK3R1,PIK3R5,FGFR3,IGF1,IGF1R,PIK3R2,STAT1,FRS2,PRKD3,PRKD1,PRKCA,PIK3C2B,PTPN6,PIK3C2A,FGFR2,PIK3R3,RPS6KA6,IGF2,IRS1,PLCG2,RPS6KA4,RPS6KA1,SOCS7,ELK1,PRKCB,RPS6KC1
Renin-Angiotensin Signaling	2.73	0.281	0.186	MAP2K4,PTK2B,PIK3R1,PIK3R5,NFKB1,PRKAG1,FGFR3,PAK1,MRAS,PIK3R2,STAT1,ADCY8,FRS2,PRKD3,PRKD1,PRKCA,PIK3C2B,PAK4,PTPN6,PIK3C2A,ITPR2,MAP3K1,ADCY3,PRKAR2A,FGFR2,ATF2,PIK3R3,ADCY9,IRS1,PLCG2,PRKACA,ELK1,ADCY7,PRKCB
Angiopoietin Signaling	2.73	0.312	0	PIK3C2B,PAK4,ANGPT1,BAD,PIK3C2A,PIK3R1,PIK3R5,FGFR2,IKBKE,NCK1,NFKB1,BIRC5,FGFR3,PIK3R3,PAK1,AKT1,FOXO1,IRS1,MRAS,ANGPT4,PIK3R2,CHUK,RASA1,FRS2
Nitric Oxide Signaling in the Cardiovascular System	2.7	0.287	0.73	PIK3R1,PIK3R5,SLC7A1,PRKG2,PDGFC,PRKAG1,FGFR3,VEGFA,BDKRB2,AKT1,PDE3B,CAV1,PIK3R2,FRS2,PRKD3,PRKD1,PRKCA,PIK3C2B,FLT1,PIK3C2A,ITPR2,PRKAR2A,CACNA1C,FGFR2,CACNA1A,PIK3R3,IRS1,PDE1B,PRKACA,HSP90AA1,PRKCB
Thrombin Signaling	2.68	0.254	-0.603	CAMK1D,F2R,PIK3R1,MYL6B,FGFR3,PLCD3,MRAS,PRKD3,FRS2,PRKD1,PIK3C2B,ITPR2,GNG2,FGFR2,RHOJ,PLCL2,MYL9,PIK3R3,ADCY9,RHOQ,RND3,IRS1,PLCG2,GNAO1,CAMK2G,PIK3R5,NFKB1,PLCD1,GNG11,AKT1,PPP1R12A,RHOD,RHOU,GATA6,ARHGEF2,ARHGEF3,PIK3R2,RHOF,ADCY8,EGFR,PRKCA,GNG4,PIK3C2A,RHOC,ADCY3,PLCB4,RHOV,ELK1,GATA3,ADCY7,PRKCB
mTOR Signaling	2.64	0.254	0	PRKAB2,PIK3R1,PPP2R5B,RPS23,VEGFA,FGFR3,RPS13,PPM1L,MRAS,PRKD3,FRS2,PRKD1,PIK3C2B,PLD3,DDIT4,FGFR2,EIF4G3,RHOJ,MLST8,PIK3R3,RPS6KA6,RHOQ,RND3,IRS1,RPS15A,RPS25,RPS6KA1,TSC1,PIK3R5,PDGFC,PRKAG1,AKT1,RHOD,GPLD1,EIF3A,RHOU,PIK3R2,RHOF,RPS17,RPS24,PRKCA,PIK3C2A,RHOC,DGKZ,RHOV,RPS27A,RPS6KA4,PPP2R1B,RPS6KC1,PRKCB
GADD45 Signaling	2.64	0.474	#NUM!	PCNA,CCNE2,GADD45A,CCND3,GADD45G,BRCA1,CCND1,CDK1,CCNB1
CXCR4 Signaling	2.64	0.262	-1.093	MAP2K4,PIK3R1,PIK3R5,CXCL12,MYL6B,BCAR1,FGFR3,PAK1,GNG11,AKT1,RHOD,RHOU,MRAS,PIK3R2,RHOF,ADCY8,PRKD3,FRS2,PRKD1,PRKCA,GNG4,PIK3C2B,PAK4,PIK3C2A,RHOC,ITPR2,GNG2,ADCY3,FGFR2,RHOJ,MYL9,PIK3R3,ADCY9,RHOV,PLCB4,RHOQ,RND3,IRS1,GNAO1,LYN,ELK1,ADCY7,PRKCB
Superpathway of Serine and Glycine Biosynthesis I	2.64	0.714	1.342	PSAT1,PSPH,PHGDH,UBAC2,SHMT2
VEGF Signaling	2.63	0.29	-1	PTK2B,BAD,PIK3R1,PIK3R5,EIF2B2,PDGFC,FGFR3,VEGFA,AKT1,FOXO3,MRAS,PIK3R2,VCL,ACTG2,FRS2,PRKCA,PIK3C2B,PTPN6,FLT1,PIK3C2A,EIF2B3,FGFR2,PIK3R3,ACTA2,FOXO1,PLCG2,IRS1,SFN,PRKCB
NF-κB Activation by Viruses	2.62	0.299	0	PIK3R1,PIK3R5,NFKB1,FGFR3,ITGA3,AKT1,MRAS,ITGAV,CHUK,PIK3R2,FRS2,PRKD3,PRKD1,PRKCA,PIK3C2B,PIK3C2A,MAP3K1,ITGA6,ITGA5,FGFR2,IKBKE,PIK3R3,ITGB2,IRS1,ITGA1,PRKCB
UVA-Induced MAPK Signaling	2.59	0.286	-1.043	MAP2K4,PIK3R1,PIK3R5,FGFR3,PLCD1,PLCD3,TIPARP,MRAS,PIK3R2,STAT1,FRS2,PRKCA,EGFR,PIK3C2B,PARP16,PIK3C2A,PARP4,PARP8,FGFR2,PLCL2,SMPD2,PIK3R3,RPS6KA6,PLCB4,IRS1,PLCG2,CYCS,RPS6KA4,RPS6KA1,RPS6KC1
Paxillin Signaling	2.56	0.282	-2.449	MAP2K4,ITGA2B,PTK2B,PIK3R1,PIK3R5,NCK1,ITGB8,BCAR1,ITGB7,FGFR3,ITGA3,PAK1,MRAS,ITGAV,PIK3R2,VCL,ACTG2,FRS2,PIK3C2B,PAK4,PIK3C2A,ITGA6,ITGA5,FGFR2,GIT2,PIK3R3,ITGB2,TLN2,ACTA2,IRS1,ITGA1
P2Y Purigenic Receptor Signaling Pathway	2.55	0.271	0.845	ITGA2B,PIK3R1,PIK3R5,NFKB1,PRKAG1,FGFR3,PLCD1,PLCD3,GNG11,AKT1,MRAS,ATF4,PIK3R2,ADCY8,FRS2,PRKD3,PRKD1,PRKCA,GNG4,PIK3C2B,PIK3C2A,GNG2,ADCY3,PRKAR2A,FGFR2,PLCL2,ATF2,PIK3R3,ADCY9,P2RY2,PLCB4,PLCG2,IRS1,PRKACA,ADCY7,PRKCB
Ovarian Cancer Signaling	2.51	0.266	0.426	PIK3R1,SUV39H1,ABL1,PIK3R5,WNT6,CCND1,PDGFC,PRKAG1,RAD51,FGFR3,VEGFA,AKT1,ARRB1,MRAS,WNT4,PIK3R2,BRCA1,FRS2,EGFR,PIK3C2B,GJA1,TFDP1,PIK3C2A,PRKAR2A,FGFR2,MMP2,PIK3R3,FZD4,IRS1,E2F1,PRKACA,FZD6,BRCA2,FZD5,PTGS2,MMP9,FZD7,WNT5A
Superpathway of Cholesterol Biosynthesis	2.48	0.407	2.714	FDPS,SQLE,NSDHL,EBP,IDI1,DHCR24,ACAT1,MSMO1,HMGCR,HMGCS1,GGPS1
Rac Signaling	2.47	0.276	-0.707	MAP2K4,MAP3K11,PTK2B,ARPC1B,PIK3R1,PIK3R5,PIP4K2B,LIMK2,NFKB1,CDK5R1,FGFR3,ITGA3,PAK1,CYFIP2,MRAS,PIK3R2,FRS2,IQGAP3,PIK3C2B,PAK4,TIAM1,CFL1,PIK3C2A,MAP3K1,ITGA5,FGFR2,WASF1,PIK3R3,PIP5K1A,IRS1,ELK1,PIP4K2A
IL-8 Signaling	2.46	0.25	-0.438	MAP2K4,PTK2B,PIK3R1,PIK3R5,LIMK2,NFKB1,CCND1,PDGFC,FGFR3,VEGFA,AKT1,GNG11,CCND3,RHOD,GPLD1,RHOU,MRAS,ITGAV,CHUK,PIK3R2,RHOF,FRS2,PRKD3,PRKD1,PRKCA,EGFR,GNG4,PIK3C2B,PLD3,FLT1,PIK3C2A,ANGPT1,RHOC,GNG2,FGFR2,HBEGF,IKBKE,MMP2,RHOJ,PIK3R3,MYL9,ITGB2,RHOV,RHOQ,RND3,IRS1,PTGS2,MMP9,PRKCB
FAK Signaling	2.46	0.286	#NUM!	PIK3R1,PIK3R5,BCAR1,FGFR3,ITGA3,PAK1,AKT1,MRAS,PIK3R2,VCL,ACTG2,FRS2,EGFR,CAPN5,PIK3C2B,PAK4,PIK3C2A,ITGA5,FGFR2,GIT2,PIK3R3,TLN2,ACTA2,IRS1,PLCG2,CAPN2,CAPN7,TNS1
Leptin Signaling in Obesity	2.44	0.294	0.277	PIK3R1,PIK3R5,PRKAG1,FGFR3,PLCD1,PLCD3,AKT1,PDE3B,PIK3R2,ADCY8,FRS2,PIK3C2B,PIK3C2A,ADCY3,PRKAR2A,FGFR2,PLCL2,PIK3R3,ADCY9,PLCB4,FOXO1,IRS1,PLCG2,PRKACA,ADCY7
Serine Biosynthesis	2.43	0.8	1	PSAT1,PSPH,PHGDH,UBAC2
2-oxobutanoate Degradation I	2.43	0.8	-2	PCCA,MCEE,PCCB,MUT
PDGF Signaling	2.39	0.289	-0.784	MAP2K4,PDGFA,PIK3R1,PIK3R5,ABL1,OCRL,PDGFC,FGFR3,SPHK1,MRAS,PDGFRA,CAV1,PIK3R2,STAT1,RASA1,FRS2,PRKCA,PIK3C2B,PIK3C2A,MAP3K1,FGFR2,PIK3R3,IRS1,PLCG2,ELK1,PRKCB
IL-7 Signaling Pathway	2.36	0.291	0	PIK3C2B,IL2RG,BAD,PIK3C2A,PIK3R1,PIK3R5,FGFR2,CCND1,IL7,BAK1,NFATC1,PIK3R3,FGFR3,EBF1,AKT1,FOXO6,CCND3,FOXO1,IRS1,FOXO3,LYN,PIK3R2,STAT1,FRS2,CDC25A
Prostate Cancer Signaling	2.36	0.284	#NUM!	BAD,SRD5A1,SUV39H1,PIK3R1,PIK3R5,ABL1,NFKB1,CCND1,FGFR3,AKT1,MRAS,ATF4,PIK3R2,CHUK,FRS2,PIK3C2B,CCNE2,TFDP1,PIK3C2A,FGFR2,ATF2,PIK3R3,FOXO1,IRS1,E2F1,HSP90AA1,GSTP1
Ephrin A Signaling	2.36	0.317	#NUM!	EFNA2,VAV2,PIK3C2B,NGEF,CFL1,PIK3C2A,PIK3R1,EFNA3,PIK3R5,FGFR2,EPHA4,BCAR1,EFNA1,FGFR3,PIK3R3,PAK1,IRS1,PIK3R2,FRS2
RANK Signaling in Osteoclasts	2.33	0.28	0.577	MAP2K6,MAP2K4,MAP3K11,PTK2B,PIK3R1,PIK3R5,MAP3K5,NFKB1,NFATC1,FGFR3,AKT1,CHUK,TRAF5,PIK3R2,FRS2,PPP3CA,PIK3C2B,PIK3C2A,MITF,MAP3K1,CHP1,FGFR2,IKBKE,XIAP,PIK3R3,IRS1,NFATC2,ELK1
ERK/MAPK Signaling	2.32	0.246	-0.289	BAD,PTK2B,PIK3R1,DUSP6,PPP2R5B,PIK3R5,PPP1R14B,BCAR1,NFATC1,PRKAG1,FGFR3,PAK1,ITGA3,PPP1R12A,ETS2,PPP1R7,PPM1L,MRAS,ATF4,PIK3R2,STAT1,FRS2,PLA2G12A,PRKCA,PIK3C2B,PAK4,PIK3C2A,ATF1,PRKAR2A,YWHAZ,FGFR2,ITGA5,MKNK2,RAP1A,ATF2,PIK3R3,PLA2G4A,TLN2,DUSP9,DUSP1,PLCG2,IRS1,PRKACA,DUSP4,RPS6KA4,RPS6KA1,ELK1,PPP2R1B,PRKCB
Docosahexaenoic Acid (DHA) Signaling	2.32	0.327	#NUM!	PIK3C2B,BAD,PIK3C2A,PIK3R1,APAF1,SERPINF1,PIK3R5,FGFR2,APP,FGFR3,PIK3R3,AKT1,FOXO1,IRS1,CYCS,PIK3R2,FRS2
γ-glutamyl Cycle	2.31	0.5	0.378	OPLAH,CHAC1,GGT6,GCLC,GCLM,GGACT,GGT7
Superpathway of Inositol Phosphate Compounds	2.29	0.24	-0.674	PIK3R1,PPFIA3,PPP2R5B,IPPK,PIP4K2B,PPP1R14B,FGFR3,PLCD3,ITPKB,PPP1R7,PPP1R13B,DUSP11,RASA1,FRS2,PMPCA,CDC25A,PIK3C2B,PTPN6,SEC16A,FGFR2,PIK3R3,PIP5K1A,PI4K2A,DUSP1,PLCG2,IRS1,ITPKC,PIP4K2A,THTPA,SIRPA,PTPN13,PIK3R5,NT5C,STYX,OCRL,PXYLP1,PTPRF,CDC25B,PLCD1,PPP1R12A,DUSP10,PTPN1,PDGFRA,PIK3R2,EYA4,PPP3CA,EGFR,PIK3C2A,PPP1R8,INPP5E,PLCB4,NUDT16,PDXP,PTPN22,DUSP16
Gap Junction Signaling	2.25	0.246	#NUM!	TUBA1B,DBN1,CSNK1G1,PIK3R1,PIK3R5,PRKG2,PRKAG1,TUBB2B,CSNK1E,FGFR3,PLCD1,PLCD3,AKT1,CAV1,MRAS,TUBA1C,PIK3R2,ACTG2,ADCY8,PRKD3,FRS2,PRKD1,PPP3CA,PRKCA,EGFR,PIK3C2B,GJA1,TJP2,PIK3C2A,TJP1,ITPR2,TUBG1,TUBB2A,ADCY3,PRKAR2A,FGFR2,PLCL2,PIK3R3,ADCY9,PLCB4,NOV,ACTA2,PLCG2,IRS1,PRKACA,ADCY7,PRKCB
ErbB4 Signaling	2.24	0.3	-0.243	PIK3C2B,PIK3C2A,PIK3R1,PIK3R5,NCSTN,FGFR2,PSEN2,FGFR3,PIK3R3,AKT1,PLCG2,APH1A,IRS1,MRAS,APH1B,PIK3R2,FRS2,PRKD3,PRKD1,PRKCB,PRKCA
ErbB Signaling	2.22	0.278	-0.577	MAP2K6,MAP2K4,PIK3R1,PIK3R5,NCK1,FGFR3,PAK1,AKT1,MRAS,PIK3R2,FRS2,PRKD3,PRKD1,EGFR,PRKCA,PIK3C2B,PAK4,PIK3C2A,FGFR2,HBEGF,PIK3R3,FOXO1,IRS1,PLCG2,TGFA,ELK1,PRKCB
STAT3 Pathway	2.22	0.278	-1.732	MAP2K4,MAP3K11,TGFBR3,FGFR3,VEGFA,TGFBR2,IGF1,PIM1,TGFB1,BMPR1A,MRAS,PDGFRA,TGFB2,IGF1R,EGFR,CDC25A,IL4R,PTPN6,IL2RG,FLT1,FGFR2,NDUFA13,CSF2RB,TGFA,IL10RB,FGFRL1,SOCS7
p53 Signaling	2.21	0.27	-0.408	SNAI2,JMY,GADD45G,PIK3R1,PIK3R5,CCND1,CHEK1,FGFR3,AKT1,GADD45A,PPP1R13B,PIK3R2,HIPK2,BRCA1,FRS2,TNFRSF10A,HDAC9,PIK3C2B,TP63,PIK3C2A,TOPBP1,APAF1,FGFR2,BIRC5,PIK3R3,PCNA,MDM4,IRS1,E2F1,SFN
Tec Kinase Signaling	2.19	0.25	-1.622	MAP2K4,PTK2B,PIK3R1,PIK3R5,NFKB1,FGFR3,YES1,ITGA3,PAK1,GNG11,RHOD,RHOU,MRAS,PIK3R2,ACTG2,RHOF,STAT1,TNFRSF10A,FRS2,PRKD3,PRKD1,PRKCA,VAV2,GNG4,PIK3C2B,PAK4,PIK3C2A,RHOC,GNG2,ITGA5,FGFR2,RHOJ,PIK3R3,RHOV,RHOQ,ACTA2,RND3,PLCG2,IRS1,GNAO1,LYN,PRKCB
Caveolar-mediated Endocytosis Signaling	2.16	0.296	#NUM!	B2M,FLNB,ITGA2B,ABL1,ITGA6,ITGA5,FLOT1,ITGB8,ITGB7,ITGB2,ITGA3,ACTA2,FLNC,FLNA,PTPN1,CAV1,ITGAV,ITGA1,ACTG2,PRKCA,EGFR
Apoptosis Signaling	2.15	0.281	0.2	ENDOG,MAP2K4,CAPN5,NAIP,BAD,APAF1,LMNA,IKBKE,MAP3K5,NFKB1,CDK1,BAK1,XIAP,PLCG2,MRAS,DFFB,CYCS,CAPN2,RPS6KA1,CHUK,CAPN7,BCL2L11,CASP7,AIFM1,PRKCA
p70S6K Signaling	2.13	0.26	-0.354	F2R,BAD,PIK3R1,PPP2R5B,PIK3R5,FGFR3,PLCD1,PLCD3,AKT1,PPM1L,MRAS,PIK3R2,EEF2K,FRS2,PRKD3,PRKD1,PRKCA,EGFR,PIK3C2B,IL4R,IL2RG,PIK3C2A,YWHAZ,FGFR2,PLCL2,PIK3R3,PLCB4,PLCG2,SYK,IRS1,LYN,SFN,PPP2R1B,PRKCB
Amyloid Processing	2.11	0.32	1	CAPN5,PRKAR2A,NCSTN,PSEN2,CDK5R1,PRKAG1,APP,CSNK1E,AKT1,CDK5,APH1A,PRKACA,APH1B,CAPN2,CAPN7,BACE2
eNOS Signaling	2.11	0.248	0.174	PRKAB2,PIK3R1,CHRNB1,PIK3R5,SLC7A1,PDGFC,PRKAG1,HSPA1L,BDKRB2,VEGFA,FGFR3,CCNA2,AKT1,STUB1,CAV1,PIK3R2,ADCY8,PRKD3,FRS2,PRKD1,PRKCA,PIK3C2B,AQP5,PIK3C2A,FLT1,ITPR2,AQP11,ADCY3,PRKAR2A,AQP1,FGFR2,HSPA2,PIK3R3,ADCY9,LPAR6,PLCG2,IRS1,PRKACA,HSP90AA1,ADCY7,PRKCB
tRNA Charging	2.07	0.342	0.832	WARS2,WARS,IARS2,RARS2,YARS,VARS2,DARS,EARS2,TARS,MARS,SARS,IARS,FARSA
TWEAK Signaling	2.07	0.353	0	TRADD,NAIP,TRAF3,APAF1,IKBKE,CYCS,CHUK,NFKB1,CASP7,XIAP,TRAF1,TNFRSF12A
Regulation of Actin-based Motility by Rho	2.05	0.279	-0.626	PAK4,CFL1,ARPC1B,RHOC,ITGA5,PIP4K2B,MYL6B,RHOJ,WASF1,MYL9,RHOV,PIP5K1A,ITGA3,PAK1,RHOQ,RND3,PPP1R12A,ACTA2,RHOD,RHOU,PFN2,ACTG2,RHOF,PIP4K2A
Neurotrophin/TRK Signaling	2.05	0.286	0.655	MAP2K6,MAP2K4,PIK3C2B,SPRY1,PIK3C2A,BDNF,PIK3R1,PIK3R5,FGFR2,MAP3K5,NGF,ATF2,FGFR3,PIK3R3,AKT1,IRS1,SPRY2,MRAS,ATF4,RPS6KA1,PIK3R2,FRS2
PAK Signaling	2.04	0.27	-2.353	MAP2K4,PTK2B,PDGFA,PAK1IP1,PIK3R1,PIK3R5,LIMK2,MYL6B,NCK1,PDGFC,FGFR3,ITGA3,PAK1,MRAS,PDGFRA,PIK3R2,FRS2,PIK3C2B,PAK4,CFL1,PIK3C2A,ITGA5,FGFR2,PIK3R3,MYL9,IRS1,EPHB3
Neuropathic Pain Signaling In Dorsal Horn Neurons	2.04	0.263	-0.365	CAMK1D,BDNF,PIK3R1,PIK3R5,PRKAG1,GRINA,FGFR3,PLCD1,TACR1,PLCD3,PIK3R2,FRS2,PRKD3,PRKD1,PRKCA,PIK3C2B,PIK3C2A,ITPR2,PRKAR2A,FGFR2,PLCL2,KCNH2,PIK3R3,PLCB4,IRS1,PLCG2,PRKACA,ELK1,CAMK2G,PRKCB
HGF Signaling	2.04	0.263	0	MAP2K4,MAP3K11,PIK3R1,PIK3R5,MAP3K5,CCND1,FGFR3,ITGA3,PAK1,AKT1,ETS2,MRAS,PIK3R2,FRS2,PRKD3,PRKD1,PRKCA,PIK3C2B,PIK3C2A,MAP3K1,ITGA5,FGFR2,RAP1A,ATF2,PIK3R3,IRS1,PLCG2,PTGS2,ELK1,PRKCB
BER pathway	2.04	0.5	#NUM!	LIG1,PCNA,FEN1,APEX1,POLB,LIG3
Osteoarthritis Pathway	2.03	0.238	-0.146	PRKAB2,ACVRL1,GDF5,HES1,SDC4,TGFBR2,VEGFA,FGFR3,ITGA3,TGFB1,ATF4,SMAD1,ADAMTS5,SPP1,DDIT4,PTCH1,ITGA5,ATF2,TLR2,ANKH,FZD6,FZD5,FN1,BMP2,CASP4,SMAD5,NFKB1,PDGFC,OCRL,PRKAG1,DDR2,BMPR1A,FOXO3,SPHK1,CASP1,CHUK,TIMP3,PPARD,IL1R1,CEBPB,IL18RAP,FZD4,SOX9,WISP1,PTGS2,GLI1,MMP9,CASP7,FZD7
Putrescine Degradation III	2.02	0.421	0.707	MAOB,SMOX,SAT1,SAT2,ALDH3A1,ALDH9A1,MAOA,ALDH7A1
DNA damage-induced 14-3-3σ Signaling	2.02	0.421	#NUM!	CCNE2,AKT1,RAD9A,RAD17,SFN,BRCA1,CDK1,CCNB1
GM-CSF Signaling	2.02	0.288	0.894	PIK3C2B,PIK3C2A,PIK3R1,PIK3R5,FGFR2,CCND1,FGFR3,PIK3R3,CSF2RB,AKT1,PIM1,IRS1,LYN,MRAS,PIK3R2,STAT1,ELK1,FRS2,PPP3CA,PRKCB,CAMK2G
Sumoylation Pathway	2	0.271	0	MAP2K4,SUMO3,RHOC,RHOJ,SENP2,MAP3K5,NFKB1,NR3C1,ARHGDIB,XIAP,SENP1,RHOV,PCNA,RHOQ,RND3,RFC4,RCC1,RHOD,STUB1,RANGAP1,RHOU,SLC19A1,RHOF,ISG20,UBE2I,RFC3
PEDF Signaling	1.99	0.276	1.225	ARHGAP22,PIK3C2B,WASF2,GDNF,PIK3C2A,BDNF,PIK3R1,SERPINF1,PIK3R5,FGFR2,IKBKE,NGF,NFKB1,FGFR3,PIK3R3,AKT1,IRS1,MRAS,PIK3R2,CFLAR,CHUK,ELK1,FRS2,CASP7
Role of JAK1 and JAK3 in γc Cytokine Signaling	1.98	0.29	#NUM!	BLNK,PIK3C2B,IL4R,IL15RA,IL2RG,PTK2B,PIK3C2A,PIK3R1,IL15,PIK3R5,FGFR2,IL7,FGFR3,PIK3R3,SYK,IRS1,MRAS,PIK3R2,STAT1,FRS2
Cholecystokinin/Gastrin-mediated Signaling	1.98	0.267	-1.347	MAP2K6,MAP2K4,PTK2B,EPHA4,BCAR1,RHOD,RHOU,MRAS,RHOF,PRKD3,PRKD1,EGFR,PRKCA,RHOC,ITPR2,MEF2A,RHOJ,ATF2,PLCB4,IL18,RHOV,RHOQ,RND3,IL1RN,PTGS2,ELK1,PRKCB
Death Receptor Signaling	1.96	0.272	-0.816	MAP2K4,NAIP,PARP16,PARP4,APAF1,PARP8,LMNA,IKBKE,MAP3K5,NFKB1,ARHGDIB,XIAP,TANK,TRADD,ACTA2,CRADD,TIPARP,DFFB,TNFSF15,CYCS,CHUK,ACTG2,CFLAR,TNFRSF10A,CASP7
IGF-1 Signaling	1.96	0.264	-0.218	BAD,PIK3R1,PIK3R5,IGFBP7,PRKAG1,FGFR3,AKT1,IGF1,FOXO3,MRAS,IGF1R,PIK3R2,FRS2,RASA1,IGFBP6,PIK3C2B,PIK3C2A,YWHAZ,PRKAR2A,FGFR2,PIK3R3,NOV,FOXO1,IRS1,PRKACA,SOCS7,ELK1,SFN
Nucleotide Excision Repair Pathway	1.96	0.343	#NUM!	POLR2G,RPA3,POLR2F,ERCC6,POLR2A,XPC,ERCC8,GTF2H5,POLR2H,XPA,POLR2L,RPA2
Role of Osteoblasts, Osteoclasts and Chondrocytes in Rheumatoid Arthritis	1.94	0.232	#NUM!	MAP2K4,BAD,PIK3R1,WNT6,FGFR3,ITGA3,TGFB1,WNT4,TRAF5,FRS2,SMAD1,ADAMTS5,PIK3C2B,SPP1,ITGA5,FGFR2,IL7,PIK3R3,IL18,IL1RN,IRS1,FZD6,FZD5,MAP2K6,PTK2B,MMP14,BMP2,PIK3R5,SMAD5,MAP3K5,NFKB1,NFATC1,TRADD,AKT1,IGF1,BMPR1A,PIK3R2,CHUK,PPP3CA,BMP1,NAIP,PIK3C2A,CHP1,IKBKE,IL1R1,XIAP,IL18RAP,COL1A1,FZD4,FOXO1,NFATC2,WNT5A,FZD7
TNFR1 Signaling	1.91	0.312	-0.258	MAP2K4,NAIP,PAK4,MAP3K1,APAF1,IKBKE,NFKB1,XIAP,TANK,TRADD,PAK1,CRADD,CYCS,CHUK,CASP7
Myc Mediated Apoptosis Signaling	1.91	0.286	#NUM!	MAP2K4,PIK3C2B,BAD,PIK3C2A,PIK3R1,YWHAZ,APAF1,PIK3R5,FGFR2,FGFR3,PIK3R3,AKT1,IGF1,IRS1,IGF1R,MRAS,CYCS,PIK3R2,SFN,FRS2
Fcγ Receptor-mediated Phagocytosis in Macrophages and Monocytes	1.9	0.269	0.2	VAV2,GAB2,PLD3,PTK2B,ARPC1B,PIK3R1,NCK1,FYB1,PIK3R3,YES1,PAK1,PIP5K1A,AKT1,TLN2,ACTA2,RAB11B,SYK,GPLD1,LYN,PIK3R2,ACTG2,PRKD3,PRKD1,PRKCA,PRKCB
Role of Pattern Recognition Receptors in Recognition of Bacteria and Viruses	1.89	0.252	-1.569	MAP2K4,PIK3R1,PIK3R5,IRF3,NFKB1,RNASEL,IFIH1,FGFR3,TICAM1,TGFB1,TGFB2,CASP1,PIK3R2,TLR3,FRS2,PRKD3,PRKD1,PRKCA,PIK3C2B,OAS1,C3,PIK3C2A,FGFR2,TLR2,PIK3R3,IL18,TLR5,PLCG2,SYK,IRS1,TLR6,TGFB3,PRKCB
ERK5 Signaling	1.88	0.288	0.688	IL6ST,BAD,SGK1,MEF2A,YWHAZ,NGF,ATF2,CTF1,RPS6KA6,AKT1,FOXO3,MRAS,ATF4,RPS6KA4,FOSL1,RPS6KA1,SFN,EGFR,RPS6KC1
Phospholipase C Signaling	1.87	0.23	0.149	MYL6B,HDAC6,PLCD3,ITGA3,HDAC11,MRAS,ATF4,PRKD3,PRKD1,RALGDS,PLA2G12A,PLD3,ITPR2,GNG2,ITGA5,RHOJ,RAP1A,ATF2,MYL9,ADCY9,RHOQ,RND3,SYK,PLCG2,BLNK,RALA,NFKB1,NFATC1,PLCD1,ARHGEF19,GNG11,PPP1R12A,RHOD,GPLD1,RHOU,ARHGEF2,ARHGEF3,RHOF,ADCY8,PPP3CA,PRKCA,GNG4,HDAC9,RHOC,CHP1,ADCY3,MEF2A,PLA2G4A,RHOV,PLCB4,LYN,NFATC2,ADCY7,PRKCB
CREB Signaling in Neurons	1.87	0.233	0.333	POLR2F,PIK3R1,GRID1,PIK3R5,CACNB3,PRKAG1,PLCD1,FGFR3,PLCD3,GRIK5,AKT1,POLR2A,GNG11,MRAS,ATF4,CACNG7,PIK3R2,ADCY8,FRS2,PRKD3,PRKD1,POLR2L,PRKCA,GNG4,PIK3C2B,PIK3C2A,ITPR2,GNG2,ADCY3,PRKAR2A,CACNA1C,POLR2H,FGFR2,PLCL2,CACNA1A,ATF2,POLR2G,PIK3R3,ADCY9,PLCB4,PLCG2,IRS1,GNAO1,PRKACA,RPS6KA1,ELK1,ADCY7,PRKCB,CAMK2G
RhoA Signaling	1.86	0.254	-1.095	PTK2B,ARPC1B,CDC42EP5,PIP4K2B,LIMK2,MYL6B,SEPT11,PPP1R12A,IGF1,CIT,IGF1R,PFN2,CDC42EP1,ACTG2,SEPT5,NGEF,CFL1,ANLN,CDC42EP3,WASF1,TTN,SEPT1,MYL9,PIP5K1A,LPAR6,RND3,ACTA2,PLEKHG5,PIP4K2A,SEPT2,MSN
Insulin Receptor Signaling	1.83	0.248	-1.414	TSC1,BAD,SGK1,PIK3R1,PIK3R5,LIPE,STXBP4,NCK1,OCRL,PPP1R14B,EIF2B2,PRKAG1,PTPRF,FGFR3,GYS1,AKT1,PPP1R12A,PPP1R7,PDE3B,FOXO3,PTPN1,MRAS,PIK3R2,FRS2,PIK3C2B,PIK3C2A,PRKAR2A,EIF2B3,FGFR2,PIK3R3,RHOQ,FOXO1,IRS1,PRKACA
Cancer Drug Resistance By Drug Efflux	1.83	0.306	#NUM!	ABCB1,PIK3R1,ABCG2,ABCC10,NFKB1,PIK3R3,AKT1,FOXO1,FOXO6,FOXO3,YBX1,MRAS,PIK3R2,PTGS2,PDK1
Role of Macrophages, Fibroblasts and Endothelial Cells in Rheumatoid Arthritis	1.81	0.221	#NUM!	MAP2K4,TRAF3,PIK3R1,CXCL12,IL17RC,WNT6,CCND1,VEGFA,FGFR3,PLCD3,TGFB1,MRAS,WNT4,ATF4,TRAF5,PRKD3,FRS2,PRKD1,PIK3C2B,IL6R,FGFR2,PLCL2,IL7,ATF2,PIK3R3,TLR2,IL18,IL1RN,PLCG2,IRS1,GNAO1,FZD6,FZD5,CAMK2G,IL6ST,MAP2K6,FN1,PDGFA,CEBPD,PIK3R5,NFKB1,PDGFC,NFATC1,PLCD1,TRADD,AKT1,TLR3,CHUK,PIK3R2,PPP3CA,PRKCA,TRAF1,PIK3C2A,CHP1,IL15,IKBKE,CEBPB,IL1R1,IL18RAP,PLCB4,FZD4,TLR5,TLR6,NFATC2,PRKCB,WNT5A,FZD7
Lymphotoxin β Receptor Signaling	1.81	0.284	0.229	PIK3C2B,TRAF3,PIK3C2A,PIK3R1,APAF1,PIK3R5,FGFR2,IKBKE,NFKB1,FGFR3,PIK3R3,AKT1,IRS1,CYCS,PIK3R2,TRAF5,CHUK,FRS2,TRAF1
Renal Cell Carcinoma Signaling	1.79	0.272	0.258	PIK3C2B,PAK4,PIK3C2A,PIK3R1,PIK3R5,FGFR2,RAP1A,UBD,FGFR3,PIK3R3,VEGFA,PAK1,AKT1,TGFB1,IRS1,TGFA,MRAS,RPS27A,EGLN3,PIK3R2,FH,FRS2
Role of PKR in Interferon Induction and Antiviral Response	1.78	0.317	#NUM!	MAP2K6,TRAF3,APAF1,IKBKE,NFKB1,RNASEL,ATF2,AKT1,CYCS,CHUK,TRAF5,TLR3,STAT1
IL-4 Signaling	1.76	0.267	#NUM!	PIK3C2B,PTPN6,IL4R,IL2RG,PIK3C2A,IL13RA1,PIK3R1,PIK3R5,FGFR2,HMGA1,NR3C1,OCRL,NFATC1,FGFR3,PIK3R3,AKT1,HLA-DMA,IRS1,HLA-DMB,MRAS,NFATC2,PIK3R2,FRS2
RAN Signaling	1.76	0.412	#NUM!	KPNA4,RCC1,RANGAP1,RANBP1,KPNA2,KPNA1,IPO5
NF-κB Signaling	1.76	0.236	-1.718	MAP2K6,TRAF3,TGFBR3,BMP2,PIK3R1,PIK3R5,NGF,NFKB1,TGFBR2,FGFR3,TANK,TRADD,AKT1,BMPR1A,CARD10,IGF1R,PDGFRA,MRAS,PIK3R2,TLR3,TRAF5,CHUK,FRS2,EGFR,PIK3C2B,PIK3C2A,FLT1,MAP3K1,FGFR2,IL1R1,TLR2,PIK3R3,IL18,TLR5,IL1RN,PLCG2,IRS1,TLR6,PRKACA,TGFA,FGFRL1,PRKCB
Production of Nitric Oxide and Reactive Oxygen Species in Macrophages	1.76	0.233	0.152	MAP2K4,MAP3K11,PIK3R1,PPP2R5B,PIK3R5,MAP3K5,NFKB1,PPP1R14B,FGFR3,LYZ,AKT1,PPP1R12A,PPP1R7,RHOD,PPM1L,RHOU,PIK3R2,CHUK,RHOF,STAT1,PRKD3,FRS2,PRKD1,PRKCA,PIK3C2B,PTPN6,PIK3C2A,RHOC,MAP3K1,FGFR2,IKBKE,RHOJ,NCF4,RAP1A,PIK3R3,TLR2,RHOV,RHOQ,RND3,PLCG2,IRS1,CAT,PPP2R1B,SIRPA,PRKCB
Glutathione Redox Reactions II	1.75	0.75	#NUM!	GSR,TXNDC12,GLRX
Melatonin Degradation II	1.75	0.75	#NUM!	MAOB,SMOX,MAOA
Trans, trans-farnesyl Diphosphate Biosynthesis	1.75	0.75	#NUM!	FDPS,IDI1,GGPS1
EGF Signaling	1.74	0.279	-0.688	MAP2K4,PIK3C2B,PIK3C2A,ITPR2,PIK3R1,MAP3K1,PIK3R5,FGFR2,FGFR3,PIK3R3,AKT1,IRS1,PIK3R2,STAT1,ELK1,RASA1,FRS2,PRKCA,EGFR
Role of Tissue Factor in Cancer	1.72	0.25	#NUM!	PTK2B,PIK3R1,PIK3R5,LIMK2,FGFR3,VEGFA,YES1,ITGA3,PAK1,ARRB1,AKT1,MRAS,ITGAV,PIK3R2,FRS2,PRKCA,EGFR,PIK3C2B,CFL1,PIK3C2A,ITGA6,FGFR2,HBEGF,PIK3R3,RPS6KA6,PDXP,IRS1,LYN,RPS6KA4,RPS6KA1
NGF Signaling	1.72	0.25	0.365	MAP2K4,MAP3K11,PIK3R1,PIK3R5,MAP3K5,NGF,NFKB1,FGFR3,AKT1,MRAS,ATF4,PIK3R2,CHUK,FRS2,PIK3C2B,PIK3C2A,MAP3K1,FGFR2,IKBKE,RAP1A,SMPD2,ATF2,PIK3R3,RPS6KA6,IRS1,PLCG2,RPS6KA4,RPS6KA1,ELK1,RPS6KC1
p38 MAPK Signaling	1.72	0.25	0.6	MAP2K6,MAP2K4,DDIT3,MAP3K5,CDC25B,TGFBR2,TRADD,TGFB1,DUSP10,TGFB2,ATF4,EEF2K,STAT1,PLA2G12A,ATF1,MEF2A,IL1R1,MKNK2,IL18RAP,ATF2,PLA2G4A,RPS6KA6,IL18,DUSP1,IL1RN,TGFB3,RPS6KA4,RPS6KA1,ELK1,RPS6KC1
Neuroinflammation Signaling Pathway	1.72	0.219	-1.25	MAP2K4,TRAF3,TGFBR3,PIK3R1,CXCL12,NCSTN,FGFR3,TGFBR2,TGFB1,ATF4,GABRD,FRS2,PLA2G12A,PIK3C2B,IL6R,FGFR2,ATF2,PIK3R3,TLR2,IL18,PLCG2,SYK,IRS1,APH1A,TGFB3,APH1B,CFLAR,BACE2,B2M,GDNF,BDNF,PIK3R5,PSEN2,MFGE8,IRF3,NFKB1,NGF,NFATC1,GRINA,AKT1,TICAM1,HLA-DMA,HLA-DMB,TGFB2,CASP1,TLR3,CHUK,PIK3R2,STAT1,PPP3CA,PIK3C2A,GLS,CHP1,ACVR1,GABBR1,IKBKE,IL1R1,BIRC5,XIAP,APP,PLA2G4A,TLR5,TLR6,NFATC2,PTGS2,MMP9
Glycoaminoglycan-protein Linkage Region Biosynthesis	1.71	0.571	0	B4GALT7,XYLT2,XYLT1,B3GAT3
Melanoma Signaling	1.7	0.291	0.258	PIK3C2B,BAD,PIK3C2A,MITF,PIK3R1,PIK3R5,FGFR2,CCND1,FGFR3,PIK3R3,AKT1,IRS1,E2F1,MRAS,PIK3R2,FRS2
Dermatan Sulfate Biosynthesis	1.7	0.291	-1.5	XYLT1,CHST12,DSEL,NDST4,CHST15,DSE,CHST2,B4GALT7,CHST1,XYLT2,CHST3,CHST11,NDST2,B3GAT3,CHST14,HS3ST5
CD40 Signaling	1.69	0.269	0	MAP2K6,MAP2K4,PIK3C2B,TRAF3,PIK3C2A,ATF1,PIK3R1,PIK3R5,FGFR2,IKBKE,NFKB1,FGFR3,TANK,PIK3R3,IRS1,PTGS2,PIK3R2,TRAF5,CHUK,FRS2,TRAF1
3-phosphoinositide Biosynthesis	1.68	0.231	0.149	PTPN13,PIK3R1,PPFIA3,PPP2R5B,PIK3R5,PIP4K2B,NT5C,STYX,OCRL,PPP1R14B,PTPRF,PXYLP1,CDC25B,FGFR3,PPP1R12A,PPP1R7,PPP1R13B,DUSP10,PTPN1,PDGFRA,DUSP11,EYA4,PIK3R2,RASA1,FRS2,PPP3CA,CDC25A,EGFR,PIK3C2B,PTPN6,PIK3C2A,PPP1R8,FGFR2,PIK3R3,PIP5K1A,PI4K2A,PDXP,DUSP1,NUDT16,IRS1,PIP4K2A,PTPN22,THTPA,SIRPA,DUSP16
CNTF Signaling	1.66	0.283	0.243	IL6ST,PIK3C2B,PIK3C2A,PIK3R1,PIK3R5,FGFR2,FGFR3,PIK3R3,RPS6KA6,AKT1,IRS1,MRAS,RPS6KA4,RPS6KA1,PIK3R2,STAT1,FRS2
Inhibition of Matrix Metalloproteases	1.66	0.316	1.508	TIMP3,SDC1,MMP28,ADAM12,TIMP1,MMP14,RECK,MMP15,THBS2,MMP2,MMP9,MMP19
Actin Cytoskeleton Signaling	1.65	0.226	-1.718	FGD3,FN1,F2R,ARPC1B,PDGFA,PIK3R1,PIK3R5,PIP4K2B,LIMK2,MYL6B,SLC9A1,BCAR1,MYH7B,PDGFC,FGFR3,PAK1,ITGA3,CYFIP2,PPP1R12A,FLNA,MRAS,PFN2,ACTG2,LBP,PIK3R2,VCL,FRS2,IQGAP3,VAV2,PIK3C2B,PAK4,TIAM1,WASF2,CFL1,PIK3C2A,FGFR2,ITGA5,WASF1,TTN,FGF1,PIK3R3,MYL9,PIP5K1A,TLN2,ACTA2,IRS1,CD14,FGF11,PIP4K2A,MSN
Sirtuin Signaling Pathway	1.64	0.219	1	TUBA1B,POLR2F,SUV39H1,NDUFA1,LDHB,BPGM,ATG9B,XPC,NDUFS6,TUBA1C,APEX1,PGK1,NDRG1,GABPB2,LDHD,HSF1,ZIC2,TIMM17B,NDUFAF2,PFKM,TIMM17A,ATP5F1C,NDUFB11,TOMM22,ATG14,E2F1,ATG101,H1F0,NDUFB2,XRCC5,HIST1H1C,GADD45G,DUSP6,RBBP8,NFKB1,SOD3,SIRT4,AKT1,GADD45A,CRTC2,H1FX,FOXO3,ATG4A,CLOCK,NDUFS2,MAP1LC3A,ATG16L2,CPT1C,PDK1,NDUFS4,SDHA,NDUFAF1,GLS,XPA,NDUFA13,APP,FOXO1,NDUFS8,CYC1,TSPO,SLC25A5,BCL2L11
Thrombopoietin Signaling	1.63	0.277	0	PIK3C2B,GAB2,PIK3C2A,PIK3R1,PIK3R5,FGFR2,FGFR3,PIK3R3,IRS1,PLCG2,MRAS,PIK3R2,STAT1,FRS2,PRKD3,PRKD1,PRKCB,PRKCA
Opioid Signaling Pathway	1.63	0.224	-0.277	MAP2K4,BAD,CAMK1D,CLTB,RGS10,MRAS,CACNG7,ATF4,PRKD3,PRKD1,RGS19,ITPR2,GNG2,RGS4,CACNA1C,GRK5,RAP1A,CACNA1A,ATF2,FOSB,ADCY9,RPS6KA6,GNAO1,PDE1B,PRKACA,GRK6,RGS11,RPS6KA1,CAMK2G,MAP2K6,NOS1,RGS3,CACNB3,NFKB1,PRKAG1,GRINA,YES1,GNG11,AKT1,ARRB1,AP1G2,PDK1,ADCY8,PPP3CA,PRKCA,RGS7,ADCY3,PRKAR2A,LYN,RPS6KA4,ELK1,ADCY7,PRKCB
FcγRIIB Signaling in B Lymphocytes	1.63	0.266	-0.243	BLNK,MAP2K4,PIK3C2B,PIK3C2A,PIK3R1,PIK3R5,CACNA1C,FGFR2,CACNB3,CACNA1A,FGFR3,PIK3R3,AKT1,SYK,IRS1,PLCG2,LYN,MRAS,CACNG7,PIK3R2,FRS2
Estrogen-Dependent Breast Cancer Signaling	1.63	0.266	0	PIK3C2B,PIK3C2A,PIK3R1,PIK3R5,FGFR2,NFKB1,CCND1,HSD17B8,ATF2,FGFR3,PIK3R3,AKT1,IGF1,IRS1,IGF1R,MRAS,ATF4,PIK3R2,ELK1,FRS2,EGFR
CDK5 Signaling	1.62	0.255	1.877	LAMA5,BDNF,PPP2R5B,ADCY3,ABL1,ITGA6,PRKAR2A,NGF,PPP1R14B,PRKAG1,CDK5R1,CACNA1A,LAMC1,FOSB,ADCY9,ITGA3,CDK5,PPP1R12A,PPP1R7,PPM1L,PRKACA,MRAS,ADCY8,ADCY7,PPP2R1B
Type II Diabetes Mellitus Signaling	1.61	0.237	0	MAP2K4,PRKAB2,PIK3R1,PIK3R5,CACNB3,MAP3K5,NFKB1,PRKAG1,FGFR3,TRADD,ACSBG1,AKT1,ACSL5,ACSL4,CACNG7,PIK3R2,CHUK,FRS2,PRKD3,PRKD1,PRKCA,PIK3C2B,PIK3C2A,MAP3K1,CACNA1C,FGFR2,IKBKE,CEBPB,SMPD2,CACNA1A,PIK3R3,IRS1,ADIPOR2,SOCS7,ACSL1,PRKCB
IL-6 Signaling	1.58	0.242	0.928	MAP2K6,MAP2K4,IL6ST,PIK3R1,PIK3R5,NFKB1,FGFR3,VEGFA,AKT1,MRAS,PIK3R2,LBP,CHUK,FRS2,ABCB1,PIK3C2B,TNFAIP6,PIK3C2A,IL6R,FGFR2,IKBKE,CEBPB,IL1R1,IL18RAP,PIK3R3,COL1A1,IL18,IL1RN,IRS1,CD14,ELK1
UVB-Induced MAPK Signaling	1.57	0.273	-0.471	MAP2K4,PIK3C2B,PIK3C2A,BAD,PIK3R1,PIK3R5,FGFR2,FGFR3,PIK3R3,AKT1,IRS1,PIK3R2,FRS2,PRKD3,PRKD1,PRKCB,PRKCA,EGFR
Epithelial Adherens Junction Signaling	1.57	0.238	#NUM!	TUBA1B,SNAI2,ARPC1B,TGFBR3,MYL6B,MYH7B,CLIP1,TUBB2B,TGFBR2,YES1,AGGF1,AKT1,SORBS1,MRAS,TGFB2,TUBA1C,VCL,ACTG2,FARP2,EGFR,VAV2,EPN1,TUBG1,TUBB2A,ACVR1,WASF1,RAP1A,FGF1,MYL9,EPN2,MAGI1,ACTA2,MAGI2,CTNND1
Ephrin Receptor Signaling	1.56	0.231	-0.962	RGS3,ARPC1B,PDGFA,PTPN13,ABL1,CXCL12,EPHA4,LIMK2,NCK1,BCAR1,PDGFC,GRINA,VEGFA,EFNB2,PAK1,ITGA3,GNG11,AKT1,SORBS1,EFNB1,MRAS,ATF4,RASA1,GNG4,EFNA2,PAK4,NGEF,CFL1,ANGPT1,GNG2,SH2D3C,EFNA3,ITGA5,RAP1A,FGF1,ATF2,EFNA1,ABI1,GNAO1,EPHB3
Noradrenaline and Adrenaline Degradation	1.55	0.314	-0.302	MAOB,ADH7,DHRS9,SMOX,PECR,ADHFE1,ALDH3A1,ALDH9A1,MAOA,DHRS4,ALDH7A1
Wnt/Ca+ pathway	1.53	0.274	-1.213	PLCL2,NFKB1,NFATC1,ATF2,PLCD1,PLCD3,PLCB4,FZD4,PLCG2,FZD6,ATF4,NFATC2,FZD5,PPP3CA,PRKCA,WNT5A,FZD7
Alanine Degradation III	1.53	1	#NUM!	GPT,GPT2
Flavin Biosynthesis IV (Mammalian)	1.53	1	#NUM!	FLAD1,RFK
Alanine Biosynthesis II	1.53	1	#NUM!	GPT,GPT2
Sulfate Activation for Sulfonation	1.53	1	#NUM!	PAPSS1,PAPSS2
Dermatan Sulfate Degradation (Metazoa)	1.5	0.4	-1.633	IDUA,HYAL2,IDS,GM2A,FGFRL1,CEMIP
Vitamin-C Transport	1.5	0.4	#NUM!	TXN,NXN,TXNRD2,GLRX,SLC2A3,GSTO1
HIPPO signaling	1.5	0.256	0.832	TJP2,PPP2R5B,YWHAZ,MST1,SMAD5,LATS2,STK3,PPP1R14B,DLG3,CSNK1E,TEAD1,DLG5,PPP1R12A,PPP1R7,WWC1,PPM1L,SCRIB,TAZ,SFN,PPP2R1B,SMAD1,RASSF1
Sperm Motility	1.5	0.242	0.392	TWF1,MAP3K11,PTK2B,ZAN,PLA2R1,PRKG2,PLA2G7,PRKAG1,PLCD1,PLCD3,MRAS,PRKD3,PRKD1,PTK7,PRKCA,PLA2G12A,SLC9A5,ITPR2,SLC12A2,PRKAR2A,PLCL2,PDE4B,PLA2G4A,PLCB4,PLCG2,PDE1B,PRKACA,PAFAH1B3,PRKCB
1D-myo-inositol Hexakisphosphate Biosynthesis II (Mammalian)	1.49	0.368	-1.134	ITPKB,INPP5E,SEC16A,ITPKC,IPPK,OCRL,PMPCA
VDR/RXR Activation	1.47	0.26	1	IGFBP6,SERPINB1,SPP1,PDGFA,PPARD,HES1,CEBPB,THBD,KLF4,FOXO1,NCOA2,GADD45A,TGFB2,CD14,NCOR1,SEMA3B,PRKD3,PRKD1,PRKCA,PRKCB
HIF1α Signaling	1.46	0.241	#NUM!	NOS1,MMP14,PIK3R1,MMP15,PIK3R5,NAA10,PDGFC,LDHB,SLC2A3,FGFR3,VEGFA,AKT1,MRAS,EGLN3,PIK3R2,APEX1,FRS2,MMP19,PIK3C2B,PIK3C2A,MMP28,FGFR2,MMP2,PIK3R3,SLC2A8,IRS1,HSP90AA1,MMP9
RhoGDI Signaling	1.46	0.227	0.333	ARPC1B,PIP4K2B,MYL6B,LIMK2,CDH11,ARHGEF19,PAK1,ITGA3,GNG11,PPP1R12A,RHOD,RHOU,MRAS,ARHGEF2,ACTG2,ARHGEF3,RHOF,CDH13,PRKCA,GNG4,PAK4,CFL1,WASF2,RHOC,GNG2,ITGA5,RHOJ,WASF1,ARHGDIB,MYL9,DGKZ,RHOV,PIP5K1A,RHOQ,ACTA2,RND3,GNAO1,CDH17,PIP4K2A,MSN
Aryl Hydrocarbon Receptor Signaling	1.45	0.235	1.528	NQO2,POLA1,RBL1,NFKB1,RARG,CCND1,CHEK1,NR2F1,CCNA2,GSTM2,NCOA2,CCND3,TGFB1,TGFB2,ALDH3A1,ALDH6A1,AHR,ALDH7A1,GSTK1,RBL2,CCNE2,TFDP1,TYR,APAF1,ALDH9A1,GSTO1,E2F1,TGFB3,HSP90AA1,DHFR,GSTP1,MCM7
IL-9 Signaling	1.45	0.289	0.277	PIK3R3,FGFR3,PIK3C2B,IL2RG,PIK3C2A,PIK3R1,IRS1,PIK3R5,FGFR2,PIK3R2,STAT1,NFKB1,FRS2
Galactose Degradation I (Leloir Pathway)	1.41	0.6	#NUM!	GALK2,GALK1,GALE
dTMP De Novo Biosynthesis	1.41	0.6	#NUM!	TYMS,DHFR,SHMT2
Endometrial Cancer Signaling	1.41	0.266	0.243	PIK3C2B,BAD,PIK3C2A,PIK3R1,PIK3R5,ILK,FGFR2,CCND1,FGFR3,PIK3R3,AKT1,IRS1,FOXO3,MRAS,PIK3R2,ELK1,FRS2
FLT3 Signaling in Hematopoietic Progenitor Cells	1.41	0.253	0.218	GAB2,PIK3C2B,BAD,PIK3C2A,PIK3R1,PIK3R5,FGFR2,ATF2,FGFR3,PIK3R3,RPS6KA6,AKT1,IRS1,MRAS,ATF4,RPS6KA4,RPS6KA1,PIK3R2,STAT1,ELK1,FRS2
VEGF Family Ligand-Receptor Interactions	1.4	0.25	-0.218	PIK3C2B,FLT1,PIK3C2A,PIK3R1,PIK3R5,FGFR2,FGFR3,PIK3R3,VEGFA,PLA2G4A,AKT1,PLCG2,IRS1,MRAS,PIK3R2,FRS2,PRKD3,PRKD1,PLA2G12A,PRKCB,NRP1,PRKCA
Ceramide Signaling	1.39	0.247	1.279	MAP2K4,PIK3C2B,BAD,PIK3C2A,PIK3R1,MAP3K1,PPP2R5B,PIK3R5,FGFR2,CERK,NFKB1,SMPD2,FGFR3,PIK3R3,AKT1,IRS1,PPM1L,SPHK1,MRAS,CYCS,PIK3R2,PPP2R1B,FRS2
SAPK/JNK Signaling	1.38	0.243	-0.408	MAP2K4,MAP3K11,PIK3R1,PIK3R5,MAP3K5,NFATC1,FGFR3,TRADD,GNG11,GADD45A,DUSP10,MRAS,PIK3R2,FRS2,PIK3C2B,PIK3C2A,GNG2,MAP3K1,FGFR2,ATF2,PIK3R3,MAP4K3,IRS1,DUSP4,ELK1
Cell Cycle Regulation by BTG Family Proteins	1.38	0.297	2.121	CCNE2,E2F7,E2F1,PPM1L,PPP2R5B,BTG1,E2F3,PPP2R1B,CCND1,E2F2,E2F8
Mismatch Repair in Eukaryotes	1.36	0.375	#NUM!	PCNA,RFC4,MSH3,SLC19A1,FEN1,RFC3
Superpathway of Geranylgeranyldiphosphate Biosynthesis I (via Mevalonate)	1.36	0.375	1.633	FDPS,IDI1,ACAT1,HMGCR,HMGCS1,GGPS1
Induction of Apoptosis by HIV1	1.36	0.267	0.5	MAP2K4,NAIP,SLC25A13,APAF1,IKBKE,MAP3K5,NFKB1,BAK1,XIAP,TRADD,DFFB,CYCS,CHUK,SLC25A10,SLC25A5,TRAF1
Adrenomedullin signaling pathway	1.36	0.222	0.781	MAP2K6,MAP2K4,PTK2B,BAD,PIK3R1,PIK3R5,PRKG2,NFKB1,PRKAG1,FGFR3,PLCD1,PLCD3,AKT1,TFAP2A,MRAS,PIK3R2,CFH,ADCY8,FRS2,PIK3C2B,CALCRL,C3,PIK3C2A,ITPR2,ADCY3,PRKAR2A,FGFR2,MMP2,PLCL2,CEBPB,KCNH2,TTN,PIK3R3,ADCY9,IL18,PLCB4,IL1RN,PLCG2,IRS1,PRKACA,ELK1,ADCY7
Factors Promoting Cardiogenesis in Vertebrates	1.35	0.247	#NUM!	CCNE2,TGFBR3,BMP2,CDC6,ACVR1,SMAD5,ATF2,TGFBR2,FZD4,TGFB1,BMPR1A,FZD6,TGFB3,TGFB2,FZD5,SMAD1,PRKD3,PRKD1,PRKCB,BMP1,PRKCA,FZD7
Dermatan Sulfate Biosynthesis (Late Stages)	1.34	0.286	-1.732	CHST2,CHST1,CHST3,CHST11,CHST12,DSEL,NDST4,NDST2,CHST14,CHST15,HS3ST5,DSE
Actin Nucleation by ARP-WASP Complex	1.32	0.268	0	ARPC1B,RHOC,ITGA5,RHOJ,WASF1,NCK1,ITGA3,RHOV,RHOQ,RND3,PPP1R12A,RHOD,MRAS,RHOU,RHOF
TNFR2 Signaling	1.31	0.31	0.333	MAP2K4,TANK,NAIP,MAP3K1,IKBKE,CHUK,NFKB1,XIAP,TRAF1
IL-17 Signaling	1.31	0.247	#NUM!	MAP2K6,MAP2K4,PIK3C2B,PIK3C2A,PIK3R1,PIK3R5,IL17RC,FGFR2,CEBPB,NFKB1,ATF2,FGFR3,PIK3R3,AKT1,TIMP1,IRS1,MRAS,PTGS2,PIK3R2,ELK1,FRS2
Dopamine-DARPP32 Feedback in cAMP Signaling	1.3	0.225	1.333	NOS1,CSNK1G1,PPP2R5B,PRKG2,PPP1R14B,PRKAG1,GRINA,CSNK1E,PLCD1,PLCD3,PPP1R12A,CDK5,PPP1R7,PPM1L,ATF4,ADCY8,PRKD3,PRKD1,PPP3CA,PRKCA,ATF1,ITPR2,ADCY3,CHP1,PRKAR2A,CACNA1C,PLCL2,CACNA1A,ATF2,ADCY9,PLCB4,PLCG2,PRKACA,PPP2R1B,ADCY7,PRKCB
D-myo-inositol-5-phosphate Metabolism	1.3	0.226	0.169	PTPN13,PPFIA3,PPP2R5B,PIP4K2B,NT5C,STYX,PPP1R14B,OCRL,PTPRF,PXYLP1,CDC25B,PLCD1,PLCD3,PPP1R12A,PPP1R7,PPP1R13B,DUSP10,PTPN1,DUSP11,EYA4,RASA1,PPP3CA,CDC25A,PTPN6,PPP1R8,PLCB4,PDXP,DUSP1,NUDT16,PLCG2,PIP4K2A,THTPA,PTPN22,SIRPA,DUSP16
Leucine Degradation I	1.28	0.444	0	AUH,MCCC1,IVD,MCCC2
Dopamine Receptor Signaling	1.27	0.25	2.121	GCH1,PPP2R5B,ADCY3,PRKAR2A,SLC18A2,PPP1R14B,PRKAG1,ADCY9,MAOB,PPP1R12A,SMOX,PPP1R7,PPM1L,PRKACA,SPR,ADCY8,PPP2R1B,ADCY7,MAOA
Pyrimidine Ribonucleotides Interconversion	1.27	0.279	0.577	ENTPD4,AK5,CMPK2,NME5,NUDT16,ENTPD6,RECQL4,RAD54L,CMPK1,CTPS1,RECQL,DDX3X
Erythropoietin Signaling	1.26	0.247	#NUM!	PIK3C2B,PTPN6,PIK3C2A,PIK3R1,PIK3R5,FGFR2,NFKB1,FGFR3,PIK3R3,AKT1,PLCG2,IRS1,MRAS,PIK3R2,ELK1,FRS2,PRKD3,PRKD1,PRKCB,PRKCA
Regulation of the Epithelial-Mesenchymal Transition Pathway	1.26	0.219	#NUM!	MAP2K6,MAP2K4,SNAI2,PIK3R1,PIK3R5,NCSTN,PARD6B,PSEN2,WNT6,NFKB1,MAML1,TGFBR2,FGFR3,AKT1,TGFB1,TGFB2,MRAS,WNT4,PIK3R2,FRS2,EGFR,PIK3C2B,TWIST2,PIK3C2A,FGFR2,MMP2,FGF1,PYGO2,PIK3R3,FZD4,IRS1,APH1A,TGFB3,FZD6,APH1B,FZD5,FGF11,FGFRL1,MMP9,WNT5A,FZD7
Endoplasmic Reticulum Stress Pathway	1.26	0.333	#NUM!	DDIT3,ERN1,XBP1,ATF4,DNAJC3,MAP3K5,CASP7
HMGB1 Signaling	1.25	0.229	-0.365	MAP2K6,MAP2K4,PIK3R1,PIK3R5,NFKB1,FGFR3,AKT1,RHOD,TGFB1,RHOU,MRAS,TGFB2,PIK3R2,RHOF,FRS2,PLAT,PIK3C2B,PIK3C2A,RHOC,FGFR2,RHOJ,IL1R1,PIK3R3,RHOV,IL18,RHOQ,RND3,IRS1,TGFB3,ELK1
Cholesterol Biosynthesis I	1.24	0.385	2.236	SQLE,NSDHL,EBP,DHCR24,MSMO1
Cholesterol Biosynthesis II (via 24,25-dihydrolanosterol)	1.24	0.385	2.236	SQLE,NSDHL,EBP,DHCR24,MSMO1
Cholesterol Biosynthesis III (via Desmosterol)	1.24	0.385	2.236	SQLE,NSDHL,EBP,DHCR24,MSMO1
GNRH Signaling	1.24	0.222	0.354	MAP2K6,MAP2K4,MAP3K11,PTK2B,CACNB3,MAP3K5,NFKB1,PRKAG1,PAK1,GNG11,MRAS,CACNG7,ATF4,ADCY8,PRKD3,PRKD1,EGFR,PRKCA,PAK4,ITPR2,GNG2,MAP3K1,ADCY3,PRKAR2A,CACNA1C,HBEGF,MMP2,CACNA1A,ATF2,ADCY9,PLCB4,PRKACA,ELK1,ADCY7,CAMK2G,PRKCB
MSP-RON Signaling Pathway	1.23	0.25	#NUM!	PIK3C2B,IL3RA,PIK3C2A,PIK3R1,PIK3R5,MST1,FGFR2,TLR2,FGFR3,PIK3R3,CSF2RB,ITGB2,ACTA2,IRS1,ACTG2,PIK3R2,FRS2,KLK10
April Mediated Signaling	1.22	0.282	0.302	MAP2K4,TRAF3,MAP3K1,NFATC2,IKBKE,TRAF5,CHUK,ELK1,NFKB1,NFATC1,TRAF1
Sertoli Cell-Sertoli Cell Junction Signaling	1.21	0.22	#NUM!	MAP2K4,NOS1,TUBA1B,MAP3K11,TGFBR3,ILK,PRKG2,MAP3K5,BCAR1,PRKAG1,TUBB2B,MPP6,ITGA3,AGGF1,AKT1,SORBS1,MRAS,TUBA1C,VCL,ACTG2,EPN1,TJP2,TJP1,MAP3K1,TUBG1,TUBB2A,PRKAR2A,ITGA5,YBX3,PLS1,ATF2,EPN2,ACTA2,CLDN1,PRKACA,TGFB3,MAGI2,ELK1
PPARα/RXRα Activation	1.21	0.22	1.183	MAP2K6,MAP2K4,PRKAB2,TGFBR3,NFKB1,PRKAG1,NR2F1,PLCD1,TGFBR2,PLCD3,TGFB1,MRAS,TGFB2,CLOCK,NCOR1,CHUK,ADCY8,PRKCA,ADCY3,ACVR1,PRKAR2A,IKBKE,PLCL2,IL1R1,IL18RAP,CAND1,ADCY9,PLCB4,HELZ2,IRS1,PLCG2,PRKACA,TGFB3,HSP90AA1,ADIPOR2,ADCY7,PRKCB
Xenobiotic Metabolism Signaling	1.2	0.209	#NUM!	MAP2K4,MAP3K11,CAMK1D,PIK3R1,MAF,PPP2R5B,GCLC,CHST15,CHST2,FGFR3,MAOB,GSTM2,PPM1L,MRAS,CHST11,PRKD3,FRS2,ALDH3A1,PRKD1,ALDH6A1,AHR,GSTK1,ALDH7A1,PIK3C2B,FGFR2,NDST4,ALDH9A1,PIK3R3,ANKRA2,SMOX,IRS1,HSP90AA1,HS3ST5,GSTP1,CAMK2G,MAP2K6,NQO2,PIK3R5,MAP3K5,NFKB1,SOD3,CES1,CHST3,PIK3R2,CITED2,PRKCA,ABCB1,PIK3C2A,MAP3K1,CHST12,GSTO1,CHST1,CAT,NDST2,PPP2R1B,PRKCB,MAOA
Antiproliferative Role of TOB in T Cell Signaling	1.19	0.308	#NUM!	TGFBR2,CCNA2,CCNE2,TGFB1,TGFB2,TGFB3,TOB1,RPS6KA1
ErbB2-ErbB3 Signaling	1.18	0.25	0.728	PIK3C2B,PIK3C2A,BAD,PIK3R1,PIK3R5,FGFR2,CCND1,FGFR3,PIK3R3,AKT1,FOXO1,ETV4,IRS1,MRAS,PIK3R2,ELK1,FRS2
GDP-mannose Biosynthesis	1.17	0.5	#NUM!	PMM1,GMPPA,PMM2
Prolactin Signaling	1.17	0.241	-0.471	PIK3C2B,PIK3C2A,PIK3R1,PIK3R5,FGFR2,CEBPB,NR3C1,FGFR3,PIK3R3,IRS1,PLCG2,MRAS,PIK3R2,STAT1,SOCS7,FRS2,PRKD3,PRKD1,PRKCB,PRKCA
Telomerase Signaling	1.17	0.231	0.447	PIK3C2B,HDAC9,IL2RG,PIK3C2A,PIK3R1,PPP2R5B,ABL1,PIK3R5,FGFR2,HDAC6,PIK3R3,FGFR3,AKT1,ETS2,HDAC11,IRS1,PPM1L,E2F1,MRAS,TPP1,HSP90AA1,PIK3R2,FRS2,PPP2R1B,EGFR
Unfolded protein response	1.16	0.259	#NUM!	DDIT3,ERN1,HSPH1,CEBPD,XBP1,DNAJC3,MAP3K5,CEBPB,HSPA2,HSPA1L,UBXN4,SREBF2,ATF4,DNAJA2
Leukocyte Extravasation Signaling	1.16	0.214	-2.967	MAP2K4,SPN,PTK2B,MMP14,PIK3R1,MMP15,ABL1,PIK3R5,CXCL12,BCAR1,FGFR3,ITGA3,TIMP1,PIK3R2,RASSF5,VCL,ACTG2,PRKD3,FRS2,PRKD1,PRKCA,MMP19,VAV2,TIMP3,PIK3C2B,PIK3C2A,MMP28,ITGA6,ITGA5,FGFR2,MMP2,NCF4,RAP1A,PIK3R3,ITGB2,ACTA2,CLDN1,PLCG2,IRS1,ITGA1,MMP9,MSN,CTNND1,PRKCB
Triacylglycerol Degradation	1.16	0.275	-0.302	FAAH,PNPLA7,ABHD6,CES1,DAGLB,LIPE,DAGLA,LIPG,NDST4,NDST2,AARSD1
Pyridoxal 5'-phosphate Salvage Pathway	1.14	0.25	0.5	PDXK,MAP2K4,MAP2K6,SGK1,LIMK2,GRK5,TTK,CDK1,PAK1,PRKX,PNPO,CDK5,PIM1,GRK6,POMK,HIPK1
IL-2 Signaling	1.14	0.25	0.5	PIK3C2B,IL2RG,PTK2B,PIK3C2A,PIK3R1,PIK3R5,FGFR2,FGFR3,PIK3R3,AKT1,SYK,IRS1,MRAS,PIK3R2,ELK1,FRS2
Role of IL-17A in Arthritis	1.13	0.246	#NUM!	MAP2K6,MAP2K4,PIK3C2B,PIK3C2A,PIK3R1,PIK3R5,IL17RC,FGFR2,NFKB1,ATF2,FGFR3,PIK3R3,IRS1,RPS6KA1,PTGS2,PIK3R2,FRS2
Pyrimidine Ribonucleotides De Novo Biosynthesis	1.13	0.267	0.577	ENTPD4,AK5,CMPK2,NME5,NUDT16,ENTPD6,RECQL4,RAD54L,CMPK1,CTPS1,RECQL,DDX3X
Synaptic Long Term Potentiation	1.13	0.227	1.177	PPP1R14B,PRKAG1,GRINA,PLCD1,PLCD3,PPP1R12A,PPP1R7,MRAS,ATF4,ADCY8,PRKD3,PPP3CA,PRKD1,PRKCA,ITPR2,CHP1,PRKAR2A,CACNA1C,PLCL2,RAP1A,ATF2,PLCB4,PLCG2,PRKACA,RPS6KA1,PRKCB,CAMK2G
Relaxin Signaling	1.13	0.219	1.569	GDPD1,PIK3R1,PIK3R5,NFKB1,PRKAG1,VEGFA,FGFR3,GNG11,AKT1,PDE3B,MRAS,PIK3R2,ADCY8,APEX1,FRS2,GNG4,PIK3C2B,PIK3C2A,PDE10A,GNG2,ADCY3,PRKAR2A,FGFR2,PDE4B,RAP1A,PIK3R3,ADCY9,IRS1,PDE1B,GNAO1,PRKACA,ELK1,ADCY7,MMP9
Antioxidant Action of Vitamin C	1.12	0.231	0.243	MAP2K4,PLD3,PLA2R1,IKBKE,PLCL2,NFKB1,PLA2G7,GLRX,GSTO1,SLC2A3,PLCD1,PLA2G4A,PLCD3,CSF2RB,PLCB4,SLC2A8,PLCG2,GPLD1,CHUK,TXN,NXN,TXNRD2,PAFAH1B3,PLA2G12A
Glycine Betaine Degradation	1.12	0.4	-1	SARDH,SRR,SHMT2,SDSL
Corticotropin Releasing Hormone Signaling	1.11	0.222	0.962	NOS1,BDNF,CACNB3,PRKAG1,VEGFA,CACNG7,ATF4,JUND,ADCY8,PRKD3,PRKD1,PRKCA,ITPR2,ADCY3,PTCH1,MEF2A,PRKAR2A,CACNA1C,RAP1A,CACNA1A,ATF2,ADCY9,PLCG2,GNAO1,PRKACA,PTGS2,ELK1,GLI1,ADCY7,PRKCB
Gα12/13 Signaling	1.11	0.222	-0.365	MAP2K4,PTK2B,F2R,PIK3R1,PIK3R5,MYL6B,MAP3K5,NFKB1,CDH11,FGFR3,AKT1,MRAS,CHUK,PIK3R2,RASA1,FRS2,CDH13,VAV2,PIK3C2B,PIK3C2A,MAP3K1,MEF2A,FGFR2,IKBKE,PIK3R3,MYL9,LPAR6,IRS1,CDH17,ELK1
Methylglyoxal Degradation I	1.11	0.667	#NUM!	HAGHL,HAGH
Glutathione Biosynthesis	1.11	0.667	#NUM!	GCLC,GCLM
Ascorbate Recycling (Cytosolic)	1.11	0.667	#NUM!	GLRX,GSTO1
Tetrahydrobiopterin Biosynthesis I	1.11	0.667	#NUM!	GCH1,SPR
D-glucuronate Degradation I	1.11	0.667	#NUM!	DCXR,CRYL1
Biotin-carboxyl Carrier Protein Assembly	1.11	0.667	#NUM!	ACACB,HLCS
Tetrahydrobiopterin Biosynthesis II	1.11	0.667	#NUM!	GCH1,SPR
L-serine Degradation	1.11	0.667	#NUM!	SRR,SDSL
D-myo-inositol (1,4,5)-Trisphosphate Biosynthesis	1.11	0.296	-0.707	PLCD1,PLCD3,PIP5K1A,PLCB4,PI4K2A,PLCG2,PIP4K2B,PIP4K2A
RAR Activation	1.1	0.214	#NUM!	MAP2K4,RDH10,BMP2,PIK3R1,SMAD5,MAP3K5,NFKB1,RARG,RBP1,PRKAG1,NR2F1,VEGFA,AKT1,TGFB1,RBP2,TGFB2,GTF2H5,NCOR1,SORBS3,PIK3R2,ADCY8,SMAD1,PRKD3,PRKD1,CITED2,PRKCA,IL3RA,MAP3K1,ADCY3,PRKAR2A,PIK3R3,ADCY9,CSF2RB,ADH7,DHRS9,DUSP1,PRKACA,TGFB3,ADCY7,PRKCB
Role of NANOG in Mammalian Embryonic Stem Cell Pluripotency	1.1	0.225	0.535	IL6ST,BMP2,PIK3R1,PIK3R5,WNT6,SMAD5,SOX2,FGFR3,AKT1,BMPR1A,MRAS,WNT4,GATA6,PIK3R2,SMAD1,FRS2,BMP1,PIK3C2B,PIK3C2A,FGFR2,PIK3R3,FZD4,IRS1,FZD6,FZD5,FZD7,WNT5A
3-phosphoinositide Degradation	1.09	0.219	0.87	PTPN13,PPFIA3,PPP2R5B,MTMR1,NT5C,STYX,PPP1R14B,OCRL,PTPRF,PXYLP1,CDC25B,PPP1R12A,PPP1R7,PPP1R13B,DUSP10,PTPN1,DUSP11,EYA4,RASA1,PPP3CA,MTMR3,CDC25A,PTPN6,INPP5E,PPP1R8,INPP4B,PDXP,DUSP1,NUDT16,THTPA,PTPN22,SIRPA,DUSP16
Heparan Sulfate Biosynthesis	1.09	0.246	-0.5	XYLT1,LIPE,CHST12,NDST4,CHST15,AARSD1,CHST2,PNPLA7,CHST1,B4GALT7,XYLT2,CHST3,CHST11,NDST2,B3GAT3,HS3ST5
B Cell Activating Factor Signaling	1.09	0.268	0.302	MAP2K4,TRAF3,MAP3K1,NFATC2,IKBKE,TRAF5,CHUK,ELK1,NFKB1,NFATC1,TRAF1
Mouse Embryonic Stem Cell Pluripotency	1.09	0.229	1.225	IL6ST,PIK3C2B,PIK3C2A,PIK3R1,PIK3R5,FGFR2,SMAD5,ID3,XIAP,SOX2,FGFR3,PIK3R3,ID1,FZD4,AKT1,BMPR1A,IRS1,FZD6,MRAS,FZD5,PIK3R2,FRS2,SMAD1,FZD7
Toll-like Receptor Signaling	1.08	0.24	-0.577	MAP2K6,MAP2K4,MAP3K1,NFKB1,TLR2,UBD,IL18,TLR5,TICAM1,IL1RN,TLR6,RPS27A,CD14,CHUK,LBP,TLR3,ELK1,TRAF1
Salvage Pathways of Pyrimidine Ribonucleotides	1.08	0.232	0.853	MAP2K6,MAP2K4,APOBEC1,CMPK2,NME5,SGK1,UPP1,LIMK2,GRK5,TTK,CDA,CDK1,PAK1,PRKX,AK5,CDK5,PIM1,GRK6,POMK,CMPK1,UCK2,HIPK1
α-Adrenergic Signaling	1.08	0.235	-0.333	GNG4,PHKG2,ITPR2,GNG2,ADCY3,PRKAR2A,PRKAG1,PHKA2,ADCY9,GNG11,GYS1,PLCG2,PRKACA,MRAS,ADCY8,ADCY7,PRKD3,PRKD1,PRKCB,PRKCA
nNOS Signaling in Neurons	1.07	0.261	1	NOS1,CAPN5,CHP1,CAPN2,CAPN7,PRKD3,PPP3CA,PRKD1,PFKM,PRKCB,GRINA,PRKCA
Ethanol Degradation II	1.07	0.281	-1	ADH7,DHRS9,PECR,ADHFE1,ALDH3A1,ACSL1,ALDH9A1,DHRS4,ALDH7A1
Pyrimidine Deoxyribonucleotides De Novo Biosynthesis I	1.07	0.304	1.134	TYMS,DUT,AK5,CMPK2,NME5,RRM2,CMPK1
FGF Signaling	1.04	0.231	-0.655	MAP2K6,PIK3C2B,PTPN6,PIK3C2A,PIK3R1,MAP3K1,PIK3R5,FGFR2,MAP3K5,ATF2,FGF1,FGFR3,PIK3R3,AKT1,IRS1,ATF4,FGF11,PIK3R2,FGFRL1,FRS2,PRKCA
Neuregulin Signaling	1.04	0.233	0.728	BAD,PIK3R1,ITGA5,HBEGF,CDK5R1,PIK3R3,ITGA3,AKT1,CDK5,PLCG2,TGFA,MRAS,HSP90AA1,PIK3R2,ELK1,PRKD3,PRKD1,PRKCB,PRKCA,EGFR
GDNF Family Ligand-Receptor Interactions	1.04	0.237	-0.258	MAP2K4,PIK3C2B,GDNF,PIK3C2A,ARTN,ITPR2,PIK3R1,PIK3R5,FGFR2,NCK1,FGFR3,PIK3R3,IRS1,PLCG2,MRAS,PIK3R2,RASA1,FRS2
D-myo-inositol (1,3,4)-trisphosphate Biosynthesis	1.03	0.316	-1.633	ITPKB,INPP5E,SEC16A,ITPKC,OCRL,PMPCA
Role of p14/p19ARF in Tumor Suppression	1.03	0.262	0.302	PIK3R3,FGFR3,PIK3C2B,PIK3C2A,PIK3R1,IRS1,E2F1,PIK3R5,FGFR2,PIK3R2,FRS2
IL-15 Production	1.03	0.286	#NUM!	MAP3K11,TWF1,PTK2B,IL15,IRF3,STAT1,NFKB1,PTK7
fMLP Signaling in Neutrophils	1.03	0.221	0	ARPC1B,PIK3R1,PIK3R5,NFKB1,NFATC1,FGFR3,GNG11,MRAS,PIK3R2,FRS2,PRKD3,PRKD1,PPP3CA,PRKCA,GNG4,PIK3C2B,PIK3C2A,ITPR2,GNG2,CHP1,FGFR2,PIK3R3,PLCB4,IRS1,NFATC2,ELK1,PRKCB
EIF2 Signaling	1	0.208	-1.3	DDIT3,ATF5,PIK3R1,RPS23,RPL39,PIK3R5,CCND1,EIF2B2,VEGFA,FGFR3,RPL35,AKT1,RPS13,PAIP1,EIF5,IGF1R,EIF3A,MRAS,ATF4,PIK3R2,ACTG2,RPS17,AGO1,FRS2,RPS24,PIK3C2B,PIK3C2A,EIF4G3,EIF2B3,FGFR2,TRIB3,RPL12,RPL37A,XIAP,PIK3R3,WARS,ACTA2,IRS1,CDK11A,RPL10,RPS27A,RPS25,RPL6,RPS15A
Agrin Interactions at Neuromuscular Junction	0.994	0.239	-1.387	MAP2K4,PAK4,ITGA6,ITGA5,LAMC1,ITGB2,ITGA3,PAK1,ACTA2,UTRN,MRAS,RAPSN,ITGA1,ACTG2,AGRN,EGFR
PI3K/AKT Signaling	0.992	0.22	-0.816	TSC1,GAB2,BAD,PIK3R1,PPP2R5B,ILK,MAP3K5,NFKB1,OCRL,CCND1,ITGA3,AKT1,GYS1,FOXO3,PPM1L,MRAS,CHUK,PIK3R2,YWHAZ,ITGA5,IKBKE,PIK3R3,FOXO1,HSP90AA1,PTGS2,SFN,PPP2R1B
Endothelin-1 Signaling	0.987	0.21	-0.973	NOS1,PIK3R1,PLA2R1,PIK3R5,CASP4,PLA2G7,FGFR3,PLCD1,PLCD3,GPLD1,CASP1,MRAS,ECE1,PIK3R2,ADCY8,PRKD3,FRS2,PRKD1,PLA2G12A,PRKCA,PIK3C2B,PLD3,PIK3C2A,ITPR2,ADCY3,FGFR2,PLCL2,PIK3R3,ADCY9,PLA2G4A,PLCB4,PLCG2,IRS1,GNAO1,PTGS2,ADCY7,CASP7,PRKCB,PAFAH1B3
iCOS-iCOSL Signaling in T Helper Cells	0.986	0.22	0	GAB2,PIK3C2B,IL2RG,BAD,PIK3C2A,ITPR2,PIK3R1,CHP1,PIK3R5,FGFR2,IKBKE,NFKB1,PLEKHA3,NFATC1,PIK3R3,FGFR3,AKT1,HLA-DMA,IRS1,HLA-DMB,NFATC2,PIK3R2,CHUK,FRS2,PPP3CA,CAMK2G
Ceramide Biosynthesis	0.986	0.429	#NUM!	SPTLC1,SPTLC2,SPTSSA
Thioredoxin Pathway	0.986	0.429	#NUM!	TXN,NXN,TXNRD2
Ceramide Degradation	0.986	0.429	#NUM!	NAAA,ACER3,ASAH1
Mitochondrial Dysfunction	0.984	0.212	#NUM!	MAP2K4,COX7B,XDH,NCSTN,PSEN2,NDUFA1,COX6A2,MAOB,NDUFS6,NDUFS2,CPT1C,AIFM1,NDUFS4,SDHA,NDUFAF1,GLRX2,SURF1,NDUFAF2,NDUFA13,UQCRB,APP,GSR,ATP5F1C,NDUFB11,NDUFS8,TXN2,APH1A,CAT,CYC1,APH1B,CYCS,BACE2,TXNRD2,NDUFB2,MAOA
Tumoricidal Function of Hepatic Natural Killer Cells	0.984	0.292	-0.447	ENDOG,SERPINB9,APAF1,DFFB,CYCS,CASP7,AIFM1
UDP-N-acetyl-D-galactosamine Biosynthesis II	0.98	0.364	-1	GNPDA1,HK2,PGM3,GALE
Role of NFAT in Regulation of the Immune Response	0.979	0.21	-0.87	BLNK,CSNK1G1,PIK3R1,PIK3R5,NFKB1,NFATC1,CSNK1E,FGFR3,GNG11,AKT1,HLA-DMA,HLA-DMB,MRAS,PIK3R2,CHUK,FRS2,PPP3CA,ORAI1,GNG4,PIK3C2B,PIK3C2A,ITPR2,GNG2,CHP1,MEF2A,FGFR2,IKBKE,ATF2,PIK3R3,PLCB4,PLCG2,IRS1,SYK,GNAO1,LYN,RCAN3,NFATC2,RCAN2
CTLA4 Signaling in Cytotoxic T Lymphocytes	0.966	0.224	#NUM!	B2M,PIK3C2B,PTPN6,PIK3C2A,PIK3R1,CLTB,PPP2R5B,AP1S3,PIK3R5,FGFR2,FGFR3,PIK3R3,AP1G2,AKT1,SYK,IRS1,PPM1L,PIK3R2,PPP2R1B,FRS2,AP1G1,PTPN22
Chondroitin Sulfate Biosynthesis	0.954	0.245	-0.832	XYLT1,NDST4,CHST12,CHST15,CHST2,B4GALT7,CHST1,XYLT2,CHST3,CHST11,NDST2,B3GAT3,HS3ST5
Sonic Hedgehog Signaling	0.954	0.276	-0.816	DYRK1B,PTCH1,PRKAR2A,PRKACA,GLI1,CDK1,PRKAG1,CCNB1
Antiproliferative Role of Somatostatin Receptor 2	0.95	0.233	0	GNG4,NOS1,PIK3C2B,PTPN6,PIK3C2A,PIK3R1,GNG2,PIK3R5,FGFR2,FGFR3,PIK3R3,GNG11,IRS1,MRAS,PIK3R2,ELK1,FRS2
Tryptophan Degradation X (Mammalian, via Tryptamine)	0.942	0.3	0.816	MAOB,SMOX,ALDH3A1,ALDH9A1,MAOA,ALDH7A1
Regulation of IL-2 Expression in Activated and Anergic T Lymphocytes	0.912	0.228	#NUM!	MAP2K4,VAV2,MAP3K1,CHP1,TOB1,IKBKE,NFKB1,NFATC1,TGFBR2,TGFB1,PLCG2,TGFB3,MRAS,TGFB2,NFATC2,CHUK,ELK1,PPP3CA
Androgen Signaling	0.911	0.213	1.291	POLR2F,CACNB3,NFKB1,CCND1,PRKAG1,TGFB1I1,POLR2A,GNG11,NCOA2,MRAS,GTF2H5,CACNG7,DNAJB1,TAF2,PRKD3,POLR2L,PRKD1,PRKCA,GNG4,GNG2,PRKAR2A,POLR2H,CACNA1C,CACNA1A,POLR2G,GNAO1,PRKACA,HSP90AA1,PRKCB
CCR3 Signaling in Eosinophils	0.897	0.214	-0.447	GNG4,PIK3C2B,PAK4,PIK3C2A,CFL1,ITPR2,PIK3R1,GNG2,PIK3R5,FGFR2,LIMK2,PIK3R3,FGFR3,PLA2G4A,PAK1,PLCB4,GNG11,PPP1R12A,IRS1,MRAS,PIK3R2,PRKD3,FRS2,PRKD1,PLA2G12A,PRKCA,PRKCB
Cellular Effects of Sildenafil (Viagra)	0.897	0.214	#NUM!	MYL6B,PRKG2,MYH7B,PRKAG1,PLCD1,PLCD3,PPP1R12A,PDE3B,CACNG7,ACTG2,ADCY8,ITPR2,ADCY3,PRKAR2A,CACNA1C,PDE4B,PLCL2,KCNH2,CACNA1A,MYL9,ADCY9,PLCB4,ACTA2,PLCG2,PDE1B,PRKACA,ADCY7
Clathrin-mediated Endocytosis Signaling	0.886	0.204	#NUM!	STON2,ARPC1B,F2R,PDGFA,PICALM,PIK3R1,CLTB,PIK3R5,ITGB8,PDGFC,ITGB7,VEGFA,FGFR3,LYZ,AP1G2,ARRB1,IGF1,RAB11B,DAB2,PIK3R2,ACTG2,FRS2,SH3KBP1,PPP3CA,MYO6,PIK3C2B,EPN1,PIK3C2A,CHP1,ITGA5,FGFR2,FGF1,DNM1,UBD,PIK3R3,ITGB2,ACTA2,IRS1,RPS27A,TFRC,FGF11,AP1G1
Fatty Acid β-oxidation I	0.886	0.267	0.707	ACSBG1,ACSL5,AUH,ACSL4,IVD,EHHADH,ACSL1,HSD17B8
D-myo-inositol (1,4,5,6)-Tetrakisphosphate Biosynthesis	0.882	0.212	0.928	PTPN13,PPFIA3,PPP2R5B,NT5C,STYX,PPP1R14B,OCRL,PTPRF,PXYLP1,CDC25B,PPP1R12A,PPP1R7,PPP1R13B,DUSP10,PTPN1,DUSP11,EYA4,RASA1,PPP3CA,CDC25A,PTPN6,PPP1R8,NUDT16,DUSP1,PDXP,THTPA,PTPN22,SIRPA,DUSP16
D-myo-inositol (3,4,5,6)-tetrakisphosphate Biosynthesis	0.882	0.212	0.928	PTPN13,PPFIA3,PPP2R5B,NT5C,STYX,PPP1R14B,OCRL,PTPRF,PXYLP1,CDC25B,PPP1R12A,PPP1R7,PPP1R13B,DUSP10,PTPN1,DUSP11,EYA4,RASA1,PPP3CA,CDC25A,PTPN6,PPP1R8,NUDT16,DUSP1,PDXP,THTPA,PTPN22,SIRPA,DUSP16
Dendritic Cell Maturation	0.876	0.205	-1.298	MAP2K4,B2M,PIK3R1,PIK3R5,NFKB1,COL1A2,FGFR3,PLCD1,PLCD3,AKT1,DDR2,HLA-DMA,HLA-DMB,ATF4,PIK3R2,TLR3,CHUK,COL11A2,STAT1,FRS2,PIK3C2B,PIK3C2A,IL15,FGFR2,IKBKE,PLCL2,ATF2,TLR2,PIK3R3,COL1A1,IL18,COL5A3,PLCB4,IL1RN,PLCG2,IRS1,FSCN1,COL3A1
Acute Phase Response Signaling	0.876	0.207	0.378	MAP2K6,MAP2K4,IL6ST,FN1,PIK3R1,CP,MAP3K5,NFKB1,NR3C1,RBP1,C4A/C4B,TRADD,AKT1,F8,RBP2,MRAS,CFB,OSMR,PIK3R2,LBP,CHUK,C3,C1S,MAP3K1,IL6R,SERPINF1,VWF,IKBKE,CEBPB,IL1R1,PIK3R3,IL18,IL1RN,SOCS7,ELK1
Wnt/β-catenin Signaling	0.876	0.207	-0.378	CSNK1G1,TGFBR3,PPP2R5B,MARK2,ILK,TLE1,WNT6,KREMEN1,RARG,CCND1,TGFBR2,SOX2,CSNK1E,APPL1,AKT1,SOX21,TGFB1,PPM1L,TGFB2,WNT4,GJA1,AXIN2,PPARD,ACVR1,UBD,FZD4,GNAO1,FZD6,TGFB3,RPS27A,SOX9,FZD5,PPP2R1B,FZD7,WNT5A
GPCR-Mediated Nutrient Sensing in Enteroendocrine Cells	0.875	0.216	0.408	GNG4,ITPR2,GNG2,ADCY3,PRKAR2A,CACNA1C,CACNB3,PLCL2,PRKAG1,CACNA1A,PLCD1,ADCY9,PLCD3,PLCB4,GNG11,PLCG2,PRKACA,CACNG7,ADCY8,ADCY7,PRKD3,PRKD1,PRKCB,PRKCA
Coagulation System	0.873	0.257	0.333	BDKRB2,F8,F2R,PROS1,VWF,PLAU,THBD,TFPI,PLAT
CD28 Signaling in T Helper Cells	0.866	0.213	-0.2	MAP2K4,ARPC1B,PIK3R1,PIK3R5,NFKB1,NFATC1,FGFR3,PAK1,AKT1,HLA-DMA,HLA-DMB,CHUK,PIK3R2,FRS2,PPP3CA,PIK3C2B,PTPN6,PIK3C2A,ITPR2,MAP3K1,CHP1,FGFR2,IKBKE,PIK3R3,SYK,IRS1,NFATC2
Mevalonate Pathway I	0.865	0.333	1	IDI1,ACAT1,HMGCR,HMGCS1
Melatonin Signaling	0.865	0.229	0	MAP2K6,MAP2K4,PRKAR2A,PLCL2,PRKAG1,PLCD1,PLCD3,PLCB4,PLCG2,GNAO1,PRKACA,PRKD3,PRKD1,PRKCA,CAMK2G,PRKCB
Role of Oct4 in Mammalian Embryonic Stem Cell Pluripotency	0.86	0.244	#NUM!	SOX2,NR2F1,KDM5B,SPP1,PCGF6,ETS2,PPP1R8,CCNF,MEF2A,BRCA1,ASH2L
PCP pathway	0.859	0.233	-0.535	MAP2K4,WNT6,JUNB,ATF2,FZD4,EFNB1,FZD6,PFN2,WNT4,FZD5,JUND,LGR4,WNT5A,FZD7
Regulation of Cellular Mechanics by Calpain Protease	0.858	0.236	-2.111	CAPN5,CCNA2,ITGA3,TLN2,MRAS,ITGA5,CAPN2,CAPN7,CAST,VCL,CCND1,CDK1,EGFR
Arsenate Detoxification I (Glutaredoxin)	0.856	0.5	#NUM!	GLRX2,GSTO1
Retinoate Biosynthesis II	0.856	0.5	#NUM!	RBP2,RBP1
Heme Biosynthesis from Uroporphyrinogen-III I	0.856	0.5	#NUM!	PPOX,CPOX
Phenylethylamine Degradation I	0.856	0.5	#NUM!	AOC3,AOC2
α-tocopherol Degradation	0.856	0.5	#NUM!	CYP4F3,CYP4F12
Geranylgeranyldiphosphate Biosynthesis	0.856	0.5	#NUM!	FDPS,GGPS1
Molybdenum Cofactor Biosynthesis	0.856	0.5	#NUM!	MOCS2,GPHN
Sphingomyelin Metabolism	0.839	0.375	#NUM!	SGMS2,SMPD2,SGMS1
IL-15 Signaling	0.83	0.224	#NUM!	PIK3C2B,IL2RG,IL15RA,PIK3C2A,PIK3R1,IL15,PIK3R5,FGFR2,NFKB1,FGFR3,PIK3R3,AKT1,SYK,IRS1,MRAS,PIK3R2,FRS2
LPS/IL-1 Mediated Inhibition of RXR Function	0.818	0.201	1.604	MAP2K4,CHST15,SOD3,ABCB9,CHST2,MAOB,ACSBG1,GSTM2,ACSL5,CHST3,ACSL4,CHST11,LBP,CPT1C,ALDH3A1,HMGCS1,ALDH6A1,GSTK1,ALDH7A1,ABCB1,ACOX2,MAP3K1,NDST4,IL1R1,CHST12,ALDH9A1,GSTO1,PAPSS2,IL18RAP,CHST1,IL18,IL1RN,SMOX,CAT,CD14,PLTP,NDST2,ABCC4,HS3ST5,ACSL1,GSTP1,MAOA
Tight Junction Signaling	0.817	0.205	#NUM!	CPSF2,VTI1A,VAPA,PPP2R5B,MARK2,MYL6B,NFKB1,MYH7B,PRKAG1,TGFBR2,MPDZ,AKT1,TGFB1,PPM1L,TGFB2,ARHGEF2,VCL,ACTG2,TIAM1,TJP2,TJP1,HSF1,PRKAR2A,YBX3,CASK,CNKSR3,GPAA1,MYL9,ACTA2,CLDN1,PRKACA,TGFB3,MAGI2,PPP2R1B
Acute Myeloid Leukemia Signaling	0.814	0.217	-0.229	MAP2K6,MAP2K4,PIK3C2B,BAD,PIK3C2A,PIK3R1,PIK3R5,FGFR2,NFKB1,CCND1,KITLG,FGFR3,PIK3R3,CSF2RB,AKT1,PIM1,IRS1,MRAS,PIK3R2,FRS2
Granzyme A Signaling	0.813	0.294	#NUM!	HIST1H1C,H1FX,HMGB2,H1F0,APEX1
Mitochondrial L-carnitine Shuttle Pathway	0.813	0.294	1.342	ACSBG1,ACSL5,ACSL4,CPT1C,ACSL1
Mechanisms of Viral Exit from Host Cells	0.812	0.244	#NUM!	CHMP6,ACTA2,CHMP2A,VPS36,ACTG2,PDCD6IP,PRKD3,PRKD1,PRKCB,PRKCA
Cdc42 Signaling	0.809	0.209	-0.218	B2M,MAP2K4,FGD3,MAP3K11,RALA,ARPC1B,CDC42EP5,LIMK2,MYL6B,CLIP1,ITGA3,PAK1,PPP1R12A,HLA-DMA,HLA-DMB,EXOC2,EXOC3,RASA1,IQGAP3,VAV2,PAK4,CFL1,ITGA5,TNK2,ATF2,MYL9,CDC42SE1
Bladder Cancer Signaling	0.807	0.218	0.447	MMP28,TFDP1,MMP14,SUV39H1,MMP15,ABL1,MMP2,CCND1,PDGFC,FGF1,FGFR3,VEGFA,E2F1,MRAS,FGF11,MMP9,EGFR,MMP19,RASSF1
T Cell Receptor Signaling	0.805	0.213	#NUM!	MAP2K4,VAV2,PIK3C2B,PIK3C2A,PIK3R1,MAP3K1,PIK3R5,FGFR2,IKBKE,NFKB1,NFATC1,FGFR3,PIK3R3,SHB,IRS1,MRAS,NFATC2,PIK3R2,CHUK,ELK1,RASA1,FRS2,PPP3CA
Fc Epsilon RI Signaling	0.792	0.21	-1	MAP2K4,MAP2K6,PIK3R1,PIK3R5,OCRL,FGFR3,AKT1,MRAS,PIK3R2,FRS2,PRKD3,PRKD1,PRKCA,PLA2G12A,VAV2,PIK3C2B,PIK3C2A,FGFR2,PIK3R3,PLA2G4A,SYK,IRS1,PLCG2,LYN,PRKCB
Th1 Pathway	0.781	0.208	-0.626	MAP2K6,PIK3C2B,PIK3C2A,PIK3R1,IL6R,PIK3R5,NCSTN,FGFR2,PSEN2,NFKB1,NFATC1,PIK3R3,FGFR3,ITGB2,IL18,NFIL3,HLA-DMA,IRS1,APH1A,HLA-DMB,IL10RB,APH1B,NFATC2,PIK3R2,GATA3,STAT1,FRS2
Fatty Acid Activation	0.765	0.308	2	ACSBG1,ACSL5,ACSL4,ACSL1
Leukotriene Biosynthesis	0.765	0.308	-2	LTA4H,GGT6,DPEP2,GGT7
JAK/Stat Signaling	0.765	0.217	0	PIK3C2B,PTPN6,PIK3C2A,PIK3R1,PIK3R5,FGFR2,CEBPB,NFKB1,FGFR3,PIK3R3,AKT1,IRS1,PTPN1,MRAS,PIK3R2,STAT1,SOCS7,FRS2
4-1BB Signaling in T Lymphocytes	0.765	0.25	0.707	MAP2K4,TNFRSF9,IKBKE,CHUK,MAP3K5,NFKB1,TRAF1,ATF2
L-dopachrome Biosynthesis	0.765	1	#NUM!	TYR
Sorbitol Degradation I	0.765	1	#NUM!	SORD
Lipoate Salvage and Modification	0.765	1	#NUM!	LIPT1
Methylglyoxal Degradation VI	0.765	1	#NUM!	LDHD
Asparagine Biosynthesis I	0.765	1	#NUM!	ASNS
UDP-N-acetyl-D-galactosamine Biosynthesis I	0.765	1	#NUM!	GALE
Natural Killer Cell Signaling	0.763	0.208	#NUM!	PIK3R1,PIK3R5,NCK1,OCRL,FGFR3,PAK1,AKT1,MRAS,PIK3R2,FRS2,PRKD3,PRKD1,PRKCA,VAV2,PIK3C2B,PAK4,PTPN6,PIK3C2A,SH3BP2,FGFR2,PIK3R3,SYK,IRS1,PLCG2,PRKCB
Serotonin Receptor Signaling	0.762	0.238	#NUM!	ADCY9,GCH1,MAOB,SMOX,ADCY3,SPR,ADCY8,SLC18A2,ADCY7,MAOA
Valine Degradation I	0.734	0.278	-1.342	HIBADH,AUH,ACADSB,EHHADH,ALDH6A1
Sphingosine and Sphingosine-1-phosphate Metabolism	0.72	0.333	#NUM!	NAAA,ACER3,ASAH1
Folate Transformations I	0.72	0.333	#NUM!	MTHFR,MTHFD2,SHMT2
PKCθ Signaling in T Lymphocytes	0.717	0.201	-0.577	MAP2K4,MAP3K11,PIK3R1,PIK3R5,CACNB3,MAP3K5,NFKB1,NFATC1,FGFR3,HLA-DMA,HLA-DMB,MRAS,CACNG7,PIK3R2,CHUK,FRS2,PPP3CA,VAV2,PIK3C2B,PIK3C2A,MAP3K1,CHP1,CACNA1C,FGFR2,IKBKE,CACNA1A,PIK3R3,IRS1,PLCG2,NFATC2,CAMK2G
BMP signaling pathway	0.715	0.216	0.535	MAP2K4,FST,BMP2,PRKAR2A,HOXC9,SMAD5,NFKB1,PRKAG1,XIAP,ATF2,ZNF423,BMPR1A,PRKACA,MRAS,SMAD1,BMP1
Protein Ubiquitination Pathway	0.702	0.193	#NUM!	UBE2A,DNAJC3,UBE2S,DNAJC28,UBE2B,DNAJC8,USP40,PSMC2,PSMA2,DNAJC22,BRCA1,USP28,USP43,DNAJC2,UBD,PSMB7,ANAPC4,HSP90AA1,PSMD4,UBE2I,UBE2C,PSMB3,B2M,USP24,USP35,CDC20,USP11,USP2,DNAJA1,USP39,HSPA1L,HSPA12B,STUB1,DNAJB1,HSPB6,HSPA4L,HSPH1,DNAJC1,USP1,HSPA2,UBE3A,XIAP,DNAJC11,USP44,DNAJC21,PSME1,DNAJB11,PSMD2,RPS27A,USP46,UBA1
IL-12 Signaling and Production in Macrophages	0.697	0.201	#NUM!	MAP2K4,PIK3R1,MAF,PIK3R5,MST1,NFKB1,FGFR3,LYZ,AKT1,TGFB1,TGFB2,PIK3R2,CHUK,STAT1,FRS2,PRKD3,PRKD1,PRKCA,PIK3C2B,PIK3C2A,FGFR2,IKBKE,CEBPB,TLR2,PIK3R3,IL18,IRS1,TGFB3,PRKCB
Phospholipases	0.691	0.22	-0.832	PLD3,PLA2R1,PLCL2,PLA2G7,PLCD1,PLCD3,PLA2G4A,PLCB4,PLCG2,GPLD1,LIPG,PLA2G12A,PAFAH1B3
Citrulline-Nitric Oxide Cycle	0.685	0.4	#NUM!	NOS1,ASL
Folate Polyglutamylation	0.685	0.4	#NUM!	FPGS,SHMT2
DNA Double-Strand Break Repair by Non-Homologous End Joining	0.679	0.286	#NUM!	LIG4,XRCC4,XRCC5,LIG3
Chondroitin Sulfate Degradation (Metazoa)	0.679	0.286	-1	HYAL2,GM2A,ARSB,CEMIP
Isoleucine Degradation I	0.679	0.286	-1	AUH,ACAT1,ACADSB,EHHADH
Phenylalanine Degradation IV (Mammalian, via Side Chain)	0.679	0.286	2	MAOB,SMOX,GOT1,MAOA
The Visual Cycle	0.663	0.263	0.447	DHRS9,RDH10,RBP2,RBP1,DHRS4
Circadian Rhythm Signaling	0.66	0.235	#NUM!	CSNK1E,PER1,NR1D1,CRY2,CLOCK,ATF4,GRINA,ATF2
Superpathway of D-myo-inositol (1,4,5)-trisphosphate Metabolism	0.657	0.25	-1.633	ITPKB,INPP5E,SEC16A,ITPKC,OCRL,PMPCA
IL-1 Signaling	0.649	0.207	1	MAP2K6,MAP2K4,GNG4,ADCY3,MAP3K1,GNG2,PRKAR2A,IKBKE,IL1R1,NFKB1,PRKAG1,ADCY9,GNG11,GNAO1,PRKACA,MRAS,CHUK,ADCY8,ADCY7
TR/RXR Activation	0.632	0.204	#NUM!	PIK3C2B,PIK3C2A,PIK3R1,PIK3R5,FGFR2,FGFR3,PIK3R3,KLF9,SLC16A3,AKT1,NCOA2,COL6A3,SREBF2,PDE3B,IRS1,NCOR1,STRBP,PIK3R2,FRS2,RCAN2
Remodeling of Epithelial Adherens Junctions	0.629	0.212	#NUM!	TUBA1B,RALA,ARPC1B,TUBG1,TUBB2A,CLIP1,TUBB2B,DNM1,ACTA2,EXOC2,TUBA1C,ACTG2,VCL,CTNND1
Th1 and Th2 Activation Pathway	0.626	0.194	#NUM!	MAP2K6,PIK3R1,TGFBR3,MAF,PIK3R5,NCSTN,PSEN2,NFKB1,NFATC1,TGFBR2,FGFR3,NFIL3,TGFB1,HLA-DMA,HLA-DMB,PIK3R2,STAT1,FRS2,PIK3C2B,IL4R,IL2RG,PIK3C2A,IL6R,ACVR1,FGFR2,PIK3R3,ITGB2,IL18,APH1A,IRS1,IL10RB,CXCR6,NFATC2,APH1B,GATA3
Superpathway of Citrulline Metabolism	0.603	0.267	-2	NOS1,GLS,OAT,ASL
Regulation of eIF4 and p70S6K Signaling	0.596	0.195	-0.728	PIK3R1,RPS23,PPP2R5B,PIK3R5,EIF2B2,FGFR3,ITGA3,AKT1,RPS13,PAIP1,PPM1L,MRAS,EIF3A,PIK3R2,RPS17,AGO1,FRS2,RPS24,PIK3C2B,PIK3C2A,ITGA5,EIF4G3,EIF2B3,FGFR2,PIK3R3,IRS1,RPS27A,RPS15A,RPS25,PPP2R1B
GABA Receptor Signaling	0.594	0.202	#NUM!	UBQLN1,ADCY3,CACNA1C,GABBR1,GPHN,CACNB3,KCNH2,CACNA1A,ALDH9A1,UBD,DNM1,ADCY9,AP1G2,MRAS,RPS27A,CACNG7,ADCY8,GABRD,ADCY7
AMPK Signaling	0.592	0.191	-1.061	TSC1,PRKAB2,PIK3R1,PPP2R5B,CHRNB1,PIK3R5,LIPE,CCND1,PRKAG1,FGFR3,CCNA2,GYS1,AKT1,CRTC2,FOXO3,PPM1L,MRAS,ATF4,PIK3R2,EEF2K,CPT1C,FRS2,PIK3C2B,RAB27A,ACACB,PIK3C2A,PRKAR2A,FGFR2,MLST8,PPM1G,ATF2,PFKM,PIK3R3,AK6,AK5,FOXO6,FOXO1,IRS1,PRKACA,HMGCR,PPP2R1B
IL-17A Signaling in Airway Cells	0.588	0.205	-0.5	MAP2K4,PIK3C2B,PIK3C2A,PIK3R1,PIK3R5,IL17RC,FGFR2,IKBKE,NFKB1,FGFR3,PIK3R3,AKT1,IRS1,CHUK,PIK3R2,FRS2
Iron homeostasis signaling pathway	0.586	0.197	#NUM!	ATP6V0C,ATP6V0B,PDGFA,BMP2,TCIRG1,CP,FXN,BMPR1A,SLC11A2,PDGFRA,ISCU,EGFR,BMP1,IL6R,NUBP1,HIF3A,LYRM4,ATP6V0A2,NUBP2,TFRC,SLC11A1,ATP6V0E1,STEAP3,ATP6V1B2,FTH1
Intrinsic Prothrombin Activation Pathway	0.578	0.22	-0.707	COL1A2,COL1A1,COL5A3,F8,PROS1,COL11A2,THBD,KLK10,COL3A1
CD27 Signaling in Lymphocytes	0.563	0.212	0.302	MAP2K6,MAP2K4,MAP3K11,MAP3K1,APAF1,IKBKE,CYCS,TRAF5,CHUK,MAP3K5,NFKB1
NAD Biosynthesis from 2-amino-3-carboxymuconate Semialdehyde	0.559	0.333	#NUM!	NADSYN1,ABL1
Arginine Biosynthesis IV	0.559	0.333	#NUM!	OAT,ASL
Proline Biosynthesis II (from Arginine)	0.559	0.333	#NUM!	OAT,PYCR1
Arginine Degradation VI (Arginase 2 Pathway)	0.559	0.333	#NUM!	OAT,PYCR1
Glycine Cleavage Complex	0.559	0.333	#NUM!	GCSH,GLDC
Selenocysteine Biosynthesis II (Archaea and Eukaryotes)	0.559	0.333	#NUM!	PSTK,SARS
UDP-N-acetyl-D-glucosamine Biosynthesis II	0.559	0.333	#NUM!	GFPT1,PGM3
Adenine and Adenosine Salvage III	0.559	0.333	#NUM!	ADA,HPRT1
Zymosterol Biosynthesis	0.559	0.333	#NUM!	NSDHL,MSMO1
Glycogen Biosynthesis II (from UDP-D-Glucose)	0.559	0.333	#NUM!	GYS1,UGP2
G Protein Signaling Mediated by Tubby	0.559	0.226	#NUM!	GNG4,PLCB4,GNG11,PLCG2,GNG2,MRAS,ABL1
Retinoate Biosynthesis I	0.559	0.226	0.378	ADH7,DHRS9,RDH10,BMP2,RBP2,RBP1,DHRS4
Cardiac β-adrenergic Signaling	0.543	0.193	0.816	GDPD1,PPP2R5B,PPP1R14B,PRKAG1,GNG11,PPP1R12A,PPP1R7,PDE3B,PPM1L,MRAS,PKIA,ADCY8,APEX1,GNG4,PDE10A,ADCY3,GNG2,PRKAR2A,CACNA1C,PDE4B,CACNA1A,ADCY9,PDE1B,PRKACA,PPP2R1B,ADCY7,PKIG
Ethanol Degradation IV	0.542	0.238	-0.447	CAT,ALDH3A1,ACSL1,ALDH9A1,ALDH7A1
Heparan Sulfate Biosynthesis (Late Stages)	0.541	0.207	-0.577	PNPLA7,CHST2,CHST1,CHST3,CHST11,LIPE,CHST12,NDST4,NDST2,CHST15,HS3ST5,AARSD1
Granzyme B Signaling	0.537	0.25	-1	ENDOG,APAF1,DFFB,CYCS
IL-10 Signaling	0.536	0.203	#NUM!	MAP2K6,MAP2K4,IL4R,IKBKE,IL1R1,NFKB1,IL18RAP,IL18,IL1RN,IL10RB,CD14,CHUK,LBP,ELK1
Th2 Pathway	0.534	0.192	-0.816	PIK3R1,TGFBR3,MAF,PIK3R5,NCSTN,PSEN2,NFKB1,FGFR3,TGFBR2,TGFB1,HLA-DMA,HLA-DMB,PIK3R2,FRS2,PIK3C2B,IL4R,IL2RG,PIK3C2A,ACVR1,FGFR2,PIK3R3,ITGB2,APH1A,IRS1,CXCR6,NFATC2,APH1B,GATA3
Notch Signaling	0.527	0.216	-0.447	MAML1,APH1A,NCSTN,APH1B,PSEN2,HES1,NUMBL,HEY1
Inhibition of Angiogenesis by TSP1	0.515	0.219	1.342	MAP2K4,VEGFA,TGFBR2,SDC1,AKT1,TGFB1,MMP9
G Beta Gamma Signaling	0.508	0.193	0	GNG4,GNG2,PRKAR2A,CACNA1C,HBEGF,CACNB3,PRKAG1,CACNA1A,PAK1,AKT1,GNG11,PLCG2,GNAO1,PRKACA,MRAS,CAV1,CACNG7,PRKD3,PRKD1,PRKCB,PRKCA,EGFR
Asparagine Degradation I	0.503	0.5	#NUM!	ASPG
UDP-D-xylose and UDP-D-glucuronate Biosynthesis	0.503	0.5	#NUM!	UXS1
Dolichol and Dolichyl Phosphate Biosynthesis	0.503	0.5	#NUM!	DHDDS
Epoxysqualene Biosynthesis	0.503	0.5	#NUM!	SQLE
β-alanine Degradation I	0.503	0.5	#NUM!	ALDH6A1
Guanine and Guanosine Salvage I	0.503	0.5	#NUM!	HPRT1
Lipoate Biosynthesis and Incorporation II	0.503	0.5	#NUM!	LIPT1
Spermine Biosynthesis	0.503	0.5	#NUM!	AMD1
Choline Degradation I	0.503	0.5	#NUM!	ALDH7A1
Palmitate Biosynthesis I (Animals)	0.503	0.5	#NUM!	OXSM
L-cysteine Degradation III	0.503	0.5	#NUM!	GOT1
Spermidine Biosynthesis I	0.503	0.5	#NUM!	AMD1
Anandamide Degradation	0.503	0.5	#NUM!	FAAH
Fatty Acid Biosynthesis Initiation II	0.503	0.5	#NUM!	OXSM
Glycine Degradation (Creatine Biosynthesis)	0.503	0.5	#NUM!	GATM
GDP-L-fucose Biosynthesis I (from GDP-D-mannose)	0.503	0.5	#NUM!	GMDS
Cardiolipin Biosynthesis II	0.503	0.5	#NUM!	PGS1
Putrescine Biosynthesis III	0.503	0.5	#NUM!	ODC1
Glycine Biosynthesis I	0.503	0.5	#NUM!	SHMT2
Glutamine Degradation I	0.503	0.5	#NUM!	GLS
Stearate Biosynthesis I (Animals)	0.503	0.209	3	ACSBG1,DHCR24,LPCAT4,ACSL5,ZADH2,ACSL4,ELOVL1,ACOT7,ACSL1
Netrin Signaling	0.494	0.2	#NUM!	CHP1,UNC5B,PRKAR2A,CACNA1C,NCK1,CACNB3,CACNA1A,NFATC1,PRKAG1,PRKACA,NFATC2,CACNG7,PPP3CA
TGF-β Signaling	0.494	0.195	-0.577	MAP2K6,ZFYVE9,MAP2K4,BMP2,ACVR1,HOXC9,SMAD5,INHBA,TGFBR2,ZNF423,TGFB1,BMPR1A,TGFB3,MRAS,TGFB2,TFE3,SMAD1
Polyamine Regulation in Colon Cancer	0.49	0.227	#NUM!	PSME1,AZIN1,SAT1,SAT2,ODC1
Glutathione Redox Reactions I	0.49	0.227	0.447	GSR,GSTM2,GPX8,GSTP1,GSTK1
Retinol Biosynthesis	0.489	0.211	0.707	CES1,DHRS9,RDH10,RBP2,LIPE,LIPG,RBP1,DHRS4
Calcium-induced T Lymphocyte Apoptosis	0.48	0.2	-0.905	HLA-DMA,ITPR2,HLA-DMB,CHP1,NFATC2,CAPN2,PRKD3,PPP3CA,PRKD1,ORAI1,PRKCB,PRKCA
γ-linolenate Biosynthesis II (Animals)	0.478	0.235	2	ACSBG1,ACSL5,ACSL4,ACSL1
Oxidative Ethanol Degradation III	0.478	0.235	0	ALDH3A1,ACSL1,ALDH9A1,ALDH7A1
Glucocorticoid Receptor Signaling	0.469	0.182	#NUM!	MAP2K4,POLR2F,PRKAB2,SGK1,PIK3R1,TGFBR2,FGFR3,TGFB1,MRAS,FRS2,POLR2L,CREBZF,PIK3C2B,TAF9,KRT16,POLR2H,FGFR2,KRT80,MED14,TAF9B,PIK3R3,IL1RN,DUSP1,IRS1,PRKACA,TGFB3,HSP90AA1,KRT18,UBE2I,PIK3R5,NFKB1,NR3C1,NFATC1,HSPA1L,PRKAG1,POLR2A,AKT1,NCOA2,FOXO3,TGFB2,GTF2H5,NCOR1,PIK3R2,CHUK,FKBP5,STAT1,TAF2,PPP3CA,TAF12,PIK3C2A,CHP1,MAP3K1,IKBKE,CEBPB,HSPA2,POLR2G,KRT8,NFATC2,PTGS2,PLAU,ELK1
Hematopoiesis from Multipotent Stem Cells	0.467	0.25	#NUM!	KITLG,IL15,IL7
Androgen Biosynthesis	0.467	0.25	#NUM!	EBP,SRD5A1,HSD3B7
Pentose Phosphate Pathway (Non-oxidative Branch)	0.462	0.286	#NUM!	TALDO1,RPIA
Mineralocorticoid Biosynthesis	0.462	0.286	#NUM!	EBP,HSD3B7
Assembly of RNA Polymerase II Complex	0.452	0.2	#NUM!	POLR2G,TAF12,TAF9,POLR2F,POLR2A,GTF2H5,POLR2H,TAF2,POLR2L,TAF9B
G-Protein Coupled Receptor Signaling	0.451	0.182	#NUM!	PIK3R1,FGFR3,RGS10,MRAS,ATF4,APEX1,FRS2,RASA1,PIK3C2B,PDE10A,FGFR2,RGS4,PDE4B,RAP1A,ATF2,PIK3R3,ADCY9,DUSP9,DUSP1,IRS1,GNAO1,PDE1B,PRKACA,DUSP4,RPS6KA1,CAMK2G,PTK2B,GDPD1,DUSP6,PIK3R5,NFKB1,PRKAG1,AKT1,PDE3B,PIK3R2,CHUK,ADCY8,PTGER4,PRKCA,PIK3C2A,RGS7,ADCY3,PRKAR2A,GABBR1,IKBKE,PLCB4,GPER1,P2RY14,ADCY7,PRKCB
Oncostatin M Signaling	0.437	0.206	0.378	IL6ST,TIMP3,MRAS,OSMR,PLAU,ELK1,STAT1
Chondroitin Sulfate Biosynthesis (Late Stages)	0.436	0.2	-1	CHST2,CHST1,CHST3,CHST11,CHST12,NDST4,NDST2,CHST15,HS3ST5
Ephrin B Signaling	0.43	0.192	-1.265	VAV2,GNG4,RGS3,CFL1,GNG2,CXCL12,EFNB2,PAK1,GNG11,ABI1,EFNB1,GNAO1,MRAS,EPHB3
D-myo-inositol (1,4,5)-trisphosphate Degradation	0.426	0.222	-1	INPP5E,SEC16A,OCRL,PMPCA
Fatty Acid α-oxidation	0.426	0.222	0	PTGS2,ALDH3A1,ALDH9A1,ALDH7A1
NAD biosynthesis II (from tryptophan)	0.407	0.231	#NUM!	NADSYN1,ABL1,IDO2
Choline Biosynthesis III	0.407	0.231	#NUM!	PCYT1B,PLD3,GPLD1
MIF-mediated Glucocorticoid Regulation	0.402	0.2	1.89	PLA2G4A,CD14,PTGS2,CD74,NFKB1,NR3C1,PLA2G12A
IL-17A Signaling in Fibroblasts	0.402	0.2	#NUM!	CEBPD,IL17RC,IKBKE,CEBPB,CHUK,NFKBIZ,NFKB1
Glycolysis I	0.401	0.208	0.447	PGK1,ENO3,ENO2,BPGM,PFKM
PXR/RXR Activation	0.4	0.19	#NUM!	SCD,ABCB1,GSTM2,AKT1,FOXO1,FOXO3,PRKAR2A,PRKACA,NR3C1,PRKAG1,PAPSS2,ABCB9
Airway Pathology in Chronic Obstructive Pulmonary Disease	0.386	0.25	#NUM!	MMP2,MMP9
Superoxide Radicals Degradation	0.386	0.25	#NUM!	CAT,SOD3
Ketolysis	0.386	0.25	#NUM!	ACAT1,OXCT1
Salvage Pathways of Pyrimidine Deoxyribonucleotides	0.386	0.25	#NUM!	TK2,CDA
Glucocorticoid Biosynthesis	0.386	0.25	#NUM!	EBP,HSD3B7
PPAR Signaling	0.384	0.185	0	PDGFA,PPARD,IKBKE,IL1R1,NFKB1,PDGFC,IL18RAP,NR2F1,IL18,IL1RN,PDGFRA,MRAS,HSP90AA1,NCOR1,CHUK,PTGS2,CITED2
Dopamine Degradation	0.383	0.2	0.816	MAOB,SMOX,ALDH3A1,ALDH9A1,MAOA,ALDH7A1
Role of MAPK Signaling in the Pathogenesis of Influenza	0.369	0.186	#NUM!	MAP2K6,MAP2K4,PLA2G4A,AKT1,PLA2R1,MRAS,PTGS2,MAP3K5,PLA2G7,PAFAH1B3,PLA2G12A,PRKCA,ATF2
L-carnitine Biosynthesis	0.364	0.333	#NUM!	ALDH9A1
Thiosulfate Disproportionation III (Rhodanese)	0.364	0.333	#NUM!	TST
1D-myo-inositol Hexakisphosphate Biosynthesis V (from Ins(1,3,4)P3)	0.364	0.333	#NUM!	IPPK
Glutamate Degradation II	0.364	0.333	#NUM!	GOT1
Tyrosine Biosynthesis IV	0.364	0.333	#NUM!	PCBD2
Fatty Acid β-oxidation III (Unsaturated, Odd Number)	0.364	0.333	#NUM!	EHHADH
N-acetylglucosamine Degradation I	0.364	0.333	#NUM!	GNPDA1
Aspartate Biosynthesis	0.364	0.333	#NUM!	GOT1
Role of JAK family kinases in IL-6-type Cytokine Signaling	0.362	0.2	#NUM!	IL6ST,MAP2K4,IL6R,OSMR,STAT1
Role of PI3K/AKT Signaling in the Pathogenesis of Influenza	0.362	0.184	-0.277	PIK3C2B,PIK3C2A,PIK3R1,PIK3R5,FGFR2,IRF3,NFKB1,FGFR3,PIK3R3,AKT1,IRS1,ZNF346,PIK3R2,FRS2
Role of RIG1-like Receptors in Antiviral Innate Immunity	0.36	0.19	0	IFIH1,TANK,TRAF3,IKBKE,IRF3,CHUK,NFKB1,TRIM25
Role of IL-17F in Allergic Inflammatory Airway Diseases	0.36	0.19	0	RPS6KA6,IGF1,IL17RC,ATF4,RPS6KA4,RPS6KA1,NFKB1,ATF2
Synaptic Long Term Depression	0.356	0.179	-1.461	NOS1,GRID1,PLA2R1,PPP2R5B,CACNB3,PRKG2,PLA2G7,PLCD1,PLCD3,IGF1,PPM1L,MRAS,IGF1R,CACNG7,PRKD3,PRKD1,PLA2G12A,PRKCA,ITPR2,CACNA1C,PLCL2,CACNA1A,PLA2G4A,PLCB4,PLCG2,GNAO1,LYN,PPP2R1B,PAFAH1B3,PRKCB
Serotonin Degradation	0.354	0.185	0	MAOB,ADH7,DHRS9,SMOX,PECR,B3GAT3,ADHFE1,ALDH3A1,ALDH9A1,MAOA,DHRS4,ALDH7A1
Calcium Signaling	0.34	0.177	-0.853	RAP2B,RAP2A,CAMK1D,CHRNB1,TNNT2,MYL6B,CACNB3,MYH7B,PRKAG1,NFATC1,GRINA,HDAC6,HDAC11,ATF4,CACNG7,PPP3CA,HDAC9,LETM1,TP63,ITPR2,CHP1,MEF2A,PRKAR2A,CACNA1C,TPM3,RAP1A,CACNA1A,ATF2,MYL9,ACTA2,PRKACA,RCAN3,NFATC2,RCAN2,CAMK2G
Inflammasome pathway	0.339	0.2	0	NAIP,IL18,CASP1,NFKB1
Hepatic Cholestasis	0.335	0.177	#NUM!	MAP2K4,NFKB1,PRKAG1,HSD3B7,TGFB1,TGFB2,LBP,CHUK,ADCY8,PRKD3,PRKD1,PRKCA,ABCB1,TJP2,CYP27A1,ADCY3,PRKAR2A,IKBKE,IL1R1,IL18RAP,ADCY9,IL18,IL1RN,PRKACA,TGFB3,CD14,ADCY7,PRKCB
UVC-Induced MAPK Signaling	0.333	0.186	-0.707	MAP2K4,MRAS,PRKD3,SMPD2,PRKD1,PRKCB,PRKCA,EGFR
Phosphatidylglycerol Biosynthesis II (Non-plastidic)	0.328	0.192	1.342	LPCAT1,LPCAT4,MBOAT1,PGS1,TAZ
GPCR-Mediated Integration of Enteroendocrine Signaling Exemplified by an L Cell	0.327	0.181	1.387	ITPR2,ADCY3,PRKAR2A,PLCL2,PRKAG1,PLCD1,PLCD3,ADCY9,PLCB4,PLCG2,PRKACA,ADCY8,ADCY7
Atherosclerosis Signaling	0.326	0.177	#NUM!	PDGFA,PLA2R1,CXCL12,NFKB1,PLA2G7,PDGFC,TNFRSF12A,GLG1,COL1A2,PLA2G4A,ITGB2,COL1A1,IL18,COL5A3,LYZ,IL1RN,TGFB1,COL11A2,MMP9,PAFAH1B3,PLA2G12A,COL3A1
Prostanoid Biosynthesis	0.324	0.222	#NUM!	PTGIS,PTGS2
Citrulline Biosynthesis	0.324	0.222	#NUM!	GLS,OAT
Heme Biosynthesis II	0.324	0.222	#NUM!	PPOX,CPOX
GDP-glucose Biosynthesis	0.324	0.222	#NUM!	HK2,PGM3
Role of JAK2 in Hormone-like Cytokine Signaling	0.32	0.188	#NUM!	PTPN6,IRS1,PTPN1,STAT1,SOCS7,SIRPA
Activation of IRF by Cytosolic Pattern Recognition Receptors	0.316	0.18	-0.302	IFIH1,MAP2K4,TANK,TRAF3,ZBP1,IKBKE,IRF3,CHUK,STAT1,NFKB1,ATF2
Histamine Degradation	0.31	0.2	#NUM!	ALDH3A1,ALDH9A1,ALDH7A1
Adenosine Nucleotides Degradation II	0.31	0.2	#NUM!	XDH,ADA,NT5C
Triacylglycerol Biosynthesis	0.308	0.182	0.707	LPCAT1,LPCAT4,DGAT2,MBOAT1,LPIN3,TAZ,DGAT1,ELOVL1
Chemokine Signaling	0.292	0.176	-1.732	PLCB4,CAMK1D,PTK2B,PPP1R12A,CFL1,PLCG2,MRAS,CXCL12,LIMK2,PRKCB,CAMK2G,PRKCA
LXR/RXR Activation	0.286	0.174	-0.728	SCD,C3,SERPINF1,IL1R1,IRF3,NFKB1,IL18RAP,C4A/C4B,LYZ,IL18,IL1RN,MYLIP,CD14,NCOR1,PLTP,PTGS2,TLR3,LBP,HMGCR,MMP9,PON3
2-ketoglutarate Dehydrogenase Complex	0.276	0.25	#NUM!	DHTKD1
Eumelanin Biosynthesis	0.276	0.25	#NUM!	TYR
Proline Biosynthesis I	0.276	0.25	#NUM!	PYCR1
Arginine Degradation I (Arginase Pathway)	0.276	0.25	#NUM!	OAT
L-cysteine Degradation I	0.276	0.25	#NUM!	GOT1
N-acetylglucosamine Degradation II	0.276	0.25	#NUM!	GNPDA1
Phenylalanine Degradation I (Aerobic)	0.276	0.25	#NUM!	PCBD2
Acetate Conversion to Acetyl-CoA	0.276	0.25	#NUM!	ACSL1
Gustation Pathway	0.276	0.172	#NUM!	GDPD1,CACNB3,PRKAG1,GNG11,PDE3B,CACNG7,ADCY8,APEX1,P2RX3,PDE10A,ITPR2,P2RX4,ADCY3,GNG2,PRKAR2A,P2RX5,CACNA1C,PDE4B,CACNA1A,ADCY9,P2RY2,LPAR6,P2RY14,PDE1B,PRKACA,ADCY7
T Helper Cell Differentiation	0.274	0.174	#NUM!	IL6ST,TGFBR2,IL2RG,IL4R,IL18,HLA-DMA,TGFB1,HLA-DMB,IL6R,IL10RB,STAT1,GATA3
Glucose and Glucose-1-phosphate Degradation	0.273	0.2	#NUM!	HK2,PGM3
Ketogenesis	0.273	0.2	#NUM!	ACAT1,HMGCS1
Oleate Biosynthesis II (Animals)	0.273	0.2	#NUM!	SCD,ALDH6A1
NAD Phosphorylation and Dephosphorylation	0.273	0.2	#NUM!	ACP2,PXYLP1
Extrinsic Prothrombin Activation Pathway	0.271	0.188	#NUM!	PROS1,THBD,TFPI
Glutaryl-CoA Degradation	0.271	0.188	#NUM!	ACAT1,EHHADH,HSD17B8
nNOS Signaling in Skeletal Muscle Cells	0.264	0.175	#NUM!	SNTB2,NOS1,SNTA1,CACNA1C,CACNG7,CACNB3,CACNA1A
Assembly of RNA Polymerase I Complex	0.231	0.182	#NUM!	TAF1A,POLR2F
Pentose Phosphate Pathway	0.231	0.182	#NUM!	TALDO1,RPIA
Purine Nucleotides De Novo Biosynthesis II	0.231	0.182	#NUM!	ADSS,GMPS
Trehalose Degradation II (Trehalase)	0.214	0.2	#NUM!	HK2
Protein Citrullination	0.214	0.2	#NUM!	PADI2
Creatine-phosphate Biosynthesis	0.214	0.2	#NUM!	CKMT1A/CKMT1B
Pyruvate Fermentation to Lactate	0.214	0.2	#NUM!	LDHB
Tetrahydrofolate Salvage from 5,10-methenyltetrahydrofolate	0.214	0.2	#NUM!	MTHFD2
Lysine Degradation II	0.214	0.2	#NUM!	ALDH7A1
Lysine Degradation V	0.214	0.2	#NUM!	ALDH7A1
Rapoport-Luebering Glycolytic Shunt	0.214	0.2	#NUM!	BPGM
Lactose Degradation III	0.214	0.2	#NUM!	GLB1
Tyrosine Degradation I	0.214	0.2	#NUM!	FAH
FXR/RXR Activation	0	0.104	#NUM!	MAP2K4,C3,SDC1,CYP27A1,SERPINF1,MTTP,C4A/C4B,IL18,AKT1,FOXO1,IL1RN,PLTP,PON3
TREM1 Signaling	0	0.157	-1.508	TLR2,IL18,AKT1,TLR5,PLCG2,TLR6,CASP1,ITGA5,TLR3,NLRP2,NFKB1
MIF Regulation of Innate Immunity	0	0.163	1.134	MAP2K4,PLA2G4A,CD14,PTGS2,CD74,NFKB1,PLA2G12A
CCR5 Signaling in Macrophages	0	0.161	-0.707	MAP2K4,GNG4,PTK2B,GNG2,CACNA1C,CACNB3,CACNA1A,GNG11,PLCG2,MRAS,CACNG7,PRKD3,PRKD1,PRKCA,PRKCB
IL-22 Signaling	0	0.167	0	MAP2K4,AKT1,IL10RB,STAT1
Cytotoxic T Lymphocyte-mediated Apoptosis of Target Cells	0	0.161	0	B2M,APAF1,DFFB,CYCS,CASP7
Role of Cytokines in Mediating Communication between Immune Cells	0	0.0769	#NUM!	IL18,TGFB1,IL1RN,IL15
Cardiomyocyte Differentiation via BMP Receptors	0	0.158	#NUM!	BMPR1A,BMP2,ATF2
Lipid Antigen Presentation by CD1	0	0.0833	#NUM!	B2M,AP1G2
Maturity Onset Diabetes of Young (MODY) Signaling	0	0.1	#NUM!	CACNA1C,CACNA1A
DNA Methylation and Transcriptional Repression Signaling	0	0.0882	#NUM!	SAP18,HIST4H4,DNMT1
Type I Diabetes Mellitus Signaling	0	0.15	-0.577	MAP2K6,MAP2K4,ICA1,APAF1,IKBKE,MAP3K5,IL1R1,NFKB1,TRADD,HLA-DMA,HLA-DMB,CYCS,CHUK,SOCS7,STAT1,CPE
Basal Cell Carcinoma Signaling	0	0.159	-1.134	FZD4,BMP2,PTCH1,FZD6,WNT4,FZD5,WNT6,GLI1,FZD7,BMP1,WNT5A
Primary Immunodeficiency Signaling	0	0.0909	#NUM!	BLNK,IL2RG,ADA,UNG
Allograft Rejection Signaling	0	0.0625	#NUM!	B2M,HLA-DMA,HLA-DMB
Autoimmune Thyroid Disease Signaling	0	0.0476	#NUM!	HLA-DMA,HLA-DMB
Thyroid Cancer Signaling	0	0.154	#NUM!	GDNF,BDNF,MRAS,CXCL12,NGF,CCND1
Graft-versus-Host Disease Signaling	0	0.0909	#NUM!	IL18,HLA-DMA,IL1RN,HLA-DMB
Cleavage and Polyadenylation of Pre-mRNA	0	0.0833	#NUM!	CPSF2
Communication between Innate and Adaptive Immune Cells	0	0.092	#NUM!	TLR2,B2M,IL18,TLR5,IL1RN,TLR6,IL15,TLR3
Crosstalk between Dendritic Cells and Natural Killer Cells	0	0.157	#NUM!	IL15RA,IL2RG,IL3RA,IL15,NFKB1,CSF2RB,IL18,TLN2,MICB,ACTA2,FSCN1,ACTG2,TLR3,CAMK2G
Systemic Lupus Erythematosus Signaling	0	0.152	#NUM!	PIK3R1,PRPF8,PIK3R5,PRPF4,NFATC1,LSM2,FGFR3,BDKRB2,SNRNP48,AKT1,MRAS,PIK3R2,FRS2,LSM4,SNRNP40,PIK3C2B,LSM6,PTPN6,PIK3C2A,IL6R,FGFR2,SNRNP35,PIK3R3,IL18,PPIH,IL1RN,PLCG2,IRS1,LYN,LSM1,SF3B4,NFATC2,ZCRB1
Retinoic acid Mediated Apoptosis Signaling	0	0.153	-0.333	PARP16,TIPARP,PARP4,APAF1,PARP8,CYCS,CFLAR,RARG,TNFRSF10A
Altered T Cell and B Cell Signaling in Rheumatoid Arthritis	0	0.169	#NUM!	TLR2,IL18,TRAF3,SPP1,TLR5,HLA-DMA,IL1RN,TGFB1,TLR6,HLA-DMB,IL15,TLR3,CHUK,NFKB1
B Cell Development	0	0.138	#NUM!	SPN,HLA-DMA,HLA-DMB,IL7
Neuroprotective Role of THOP1 in Alzheimer's Disease	0	0.0982	-1.265	PRSS16,PRSS36,PRSS23,PRKAR2A,PRKACA,TPP1,ECE1,PRKAG1,KLK10,MMP9,APP
Role of Wnt/GSK-3β Signaling in the Pathogenesis of Influenza	0	0.151	-1.414	SIAH1,CSNK1E,FZD4,NCOA2,CSNK1G1,FZD6,WNT4,FZD5,WNT6,FZD7,WNT5A
Nur77 Signaling in T Lymphocytes	0	0.151	#NUM!	HDAC9,HLA-DMA,HLA-DMB,CHP1,APAF1,CYCS,NFATC1,PPP3CA
Role of Lipids/Lipid Rafts in the Pathogenesis of Influenza	0	0.05	#NUM!	FDPS
Role of Hypercytokinemia/hyperchemokinemia in the Pathogenesis of Influenza	0	0.0732	#NUM!	IL18,IL1RN,IL15
OX40 Signaling Pathway	0	0.125	0	B2M,MAP2K4,TRAF3,HLA-DMA,HLA-DMB,TRAF5,NFKB1
Assembly of RNA Polymerase III Complex	0	0.167	#NUM!	BDP1,GTF3C1
IL-17A Signaling in Gastric Cells	0	0.16	#NUM!	MAP2K4,IL17RC,NFKB1,EGFR
Role of IL-17A in Psoriasis	0	0.0769	#NUM!	IL17RC
Role of JAK1, JAK2 and TYK2 in Interferon Signaling	0	0.125	#NUM!	PTPN6,STAT1,NFKB1
Telomere Extension by Telomerase	0	0.0667	#NUM!	XRCC5
Embryonic Stem Cell Differentiation into Cardiac Lineages	0	0.1	#NUM!	SOX2
Hematopoiesis from Pluripotent Stem Cells	0	0.0476	#NUM!	KITLG,IL7
Transcriptional Regulatory Network in Embryonic Stem Cells	0	0.0926	#NUM!	SOX2,HIST4H4,GATA6,FOXC1,ZFHX3
iNOS Signaling	0	0.159	1.342	CD14,IKBKE,LBP,CHUK,HMGA1,STAT1,NFKB1
Thyroid Hormone Metabolism II (via Conjugation and/or Degradation)	0	0.0278	#NUM!	B3GAT3
Nicotine Degradation III	0	0.0417	#NUM!	ADH7,B3GAT3
Ubiquinol-10 Biosynthesis (Eukaryotic)	0	0.105	#NUM!	CYP26B1,MICAL2
CDP-diacylglycerol Biosynthesis I	0	0.167	1	LPCAT1,LPCAT4,MBOAT1,TAZ
Acyl-CoA Hydrolysis	0	0.0909	#NUM!	ACOT7
tRNA Splicing	0	0.143	0	GDPD1,PDE10A,PDE3B,PDE1B,PDE4B,APEX1
Urea Cycle	0	0.167	#NUM!	ASL
Melatonin Degradation I	0	0.0175	#NUM!	B3GAT3
NAD Salvage Pathway II	0	0.143	#NUM!	ACP2,NT5C,PXYLP1
Estrogen Biosynthesis	0	0.0256	#NUM!	HSD17B8
Histidine Degradation III	0	0.125	#NUM!	MTHFD2
Glycogen Degradation III	0	0.0714	#NUM!	PGM3
Glutathione-mediated Detoxification	0	0.167	0	GSTM2,GSTP1,GSTO1,GSTK1
Phosphatidylcholine Biosynthesis I	0	0.143	#NUM!	PCYT1B
Urate Biosynthesis/Inosine 5'-phosphate Degradation	0	0.154	#NUM!	XDH,NT5C
Glycogen Degradation II	0	0.0833	#NUM!	PGM3
Nicotine Degradation II	0	0.037	#NUM!	ADH7,B3GAT3
Inositol Pyrophosphates Biosynthesis	0	0.143	#NUM!	IPPK
Purine Nucleotides Degradation II (Aerobic)	0	0.167	#NUM!	XDH,ADA,NT5C
TCA Cycle II (Eukaryotic)	0	0.167	0	SDHA,CS,DHTKD1,FH
Bile Acid Biosynthesis, Neutral Pathway	0	0.154	#NUM!	CYP27A1,HSD3B7
Tryptophan Degradation to 2-amino-3-carboxymuconate Semialdehyde	0	0.143	#NUM!	IDO2
Purine Ribonucleosides Degradation to Ribose-1-phosphate	0	0.167	#NUM!	ADA
Tryptophan Degradation III (Eukaryotic)	0	0.167	-1	ACAT1,EHHADH,IDO2,HSD17B8
Gluconeogenesis I	0	0.16	0	PGK1,ENO3,ENO2,BPGM
Methylglyoxal Degradation III	0	0.0714	#NUM!	ZADH2
Guanosine Nucleotides Degradation III	0	0.167	#NUM!	XDH,NT5C
Superpathway of Melatonin Degradation	0	0.0645	2	MAOB,SMOX,B3GAT3,MAOA
Histidine Degradation VI	0	0.133	#NUM!	CYP26B1,MICAL2
Pregnenolone Biosynthesis	0	0.167	#NUM!	CYP26B1,MICAL2
Acetone Degradation I (to Methylglyoxal)	0	0.0345	#NUM!	ZADH2
Aspartate Degradation II	0	0.143	#NUM!	GOT1
Methionine Degradation I (to Homocysteine)	0	0.05	#NUM!	FTSJ1
Superpathway of Methionine Degradation	0	0.171	-0.816	PCCA,MCEE,FTSJ1,GOT1,PCCB,MUT
Gαi Signaling	0	0.167	-1.414	GNG4,RALA,GNG2,RGS7,ADCY3,PRKAR2A,RGS4,GABBR1,RAP1A,PRKAG1,ADCY9,GNG11,P2RY14,RGS10,PRKACA,MRAS,CAV1,ADCY8,ADCY7,RALGDS
Gαs Signaling	0	0.156	2	GNG4,ADCY3,GNG2,PRKAR2A,RAP1A,PRKAG1,ATF2,ADCY9,GNG11,GPER1,PRKACA,MRAS,ATF4,ADCY8,ELK1,ADCY7,PTGER4
Cysteine Biosynthesis III (mammalia)	0	0.0455	#NUM!	FTSJ1
Agranulocyte Adhesion and Diapedesis	0	0.169	#NUM!	AOC3,FN1,MMP14,MMP15,CXCL12,CCL17,MYL6B,SDC4,MYH7B,ITGB7,ITGA3,ACTG2,MMP19,MMP28,ITGA6,ITGA5,MMP2,IL1R1,GLG1,MYL9,ITGB2,IL18,PODXL2,ACTA2,IL1RN,CLDN1,ITGA1,CXCL2,MMP9,MSN
Granulocyte Adhesion and Diapedesis	0	0.138	#NUM!	SDC1,MMP28,MMP14,MMP15,CXCL12,ITGA6,ITGA5,CCL17,MMP2,SDC4,IL1R1,IL18RAP,GLG1,ITGB2,ITGA3,IL18,IL1RN,CLDN1,ITGA1,CXCL2,MMP9,MMP19,MSN
Oxidative Phosphorylation	0	0.154	1	SDHA,COX7B,SURF1,NDUFA1,NDUFA13,UQCRB,COX6A2,ATP5F1C,NDUFB11,NDUFS8,CYC1,NDUFS6,NDUFS2,CYCS,NDUFB2,NDUFS4
Parkinson's Signaling	0	0.125	#NUM!	SEPT5,CYCS
Estrogen Receptor Signaling	0	0.148	#NUM!	MED12L,TAF12,TAF9,POLR2F,MED30,POLR2H,NR3C1,MED14,TAF9B,POLR2G,POLR2A,NCOA2,MED10,SPEN,MRAS,GTF2H5,NCOR1,TAF2,POLR2L
Interferon Signaling	0	0.111	#NUM!	OAS1,STAT1,BAK1,MED14
Antigen Presentation Pathway	0	0.132	#NUM!	B2M,HLA-DMA,HLA-DMB,CD74,MR1
Phototransduction Pathway	0	0.098	#NUM!	GUCA1A,PRKAR2A,PRKACA,OPN3,PRKAG1
cAMP-mediated signaling	0	0.147	-0.87	GDPD1,CAMK1D,DUSP6,PDE3B,RGS10,ATF4,PKIA,ADCY8,APEX1,PTGER4,PPP3CA,PDE10A,ADCY3,RGS7,PRKAR2A,RGS4,GABBR1,PDE4B,RAP1A,ATF2,ADCY9,DUSP9,GPER1,P2RY14,DUSP1,GNAO1,PDE1B,PRKACA,DUSP4,RPS6KA1,ADCY7,PKIG,CAMK2G
Glutamate Receptor Signaling	0	0.143	#NUM!	GNG11,GRIK5,SLC17A7,GLS,GRID1,GNG2,SLC38A1,GRINA
Hypoxia Signaling in the Cardiovascular System	0	0.137	1	VEGFA,AKT1,UBE2A,UBE2B,HSP90AA1,ATF4,UBE2S,UBE2C,UBE2I,ATF2
Phagosome Maturation	0	0.159	#NUM!	NOS1,B2M,TUBA1B,ATP6V0C,ATP6V0B,VTI1A,CTSO,PRDX1,TCIRG1,VPS33A,TUBG1,TUBB2A,GPAA1,TUBB2B,CTSZ,CTSV,DYNC1LI1,ATP6V0A2,TUBA1C,ATP6V0E1,ATP6V1B2,TUBG2
autophagy	0	0.167	#NUM!	CTSZ,CTSV,WDFY3,CTSO,WIPI1,VPS33A,ATG4A,MAP1LC3A,ATG9B
Complement System	0	0.167	-0.447	C4A/C4B,ITGB2,C3,C1S,CFB,CFH
Eicosanoid Signaling	0	0.169	-0.447	PTGIS,PLA2G4A,LTA4H,PLA2R1,PTGS2,PLA2G7,PTGER4,PAFAH1B3,PTGER1,PLA2G12A,DPEP2
