# Supplementary material for: The impact and outcomes of cancer-macrophage fusion
Source: BMC Cancer. 2023 Jun 1;23:497. doi: 10.1186/s12885-023-10961-9 (PMC10236829; doi:10.1186/s12885-023-10961-9)
Supplement: Supplementary file 13 — Supplementary Material 13 [file 12885_2023_10961_MOESM13_ESM.xls]

## Sheet: Sheet0
© 2000-2018 QIAGEN. All rights reserved.
Category	p-value	Molecules
Cancer	1.86E-37-4.81E-04	SNTG1,SERINC5,TXNDC5,ARNT2,LAMC1,CRADD,GLB1,STK10,ADA,EXOC2,IL4R,ACACB,AGA,MYL9,ALCAM,CPOX,TSC1,LTBP2,DDIT3,ARRB1,PFN2,LY6E,MTSS1L,APOBEC1,LAMC2,MAD2L1,NOV,GALNT4,SFN,TOE1,AP1G1,IDI1,WDR37,WNT6,TGFB1,NOL4,MSI1,TUBA1C,ZNF329,SPRED3,KCNAB2,PIK3R3,GEN1,LSM1,NAGLU,GNS,MCCC2,NOS1,SCD,GPHN,CLIC4,SEC14L1,HDGF,PHEX,MICB,GATA6,IGSF8,CFH,ZFC3H1,PDK1,HSPA4L,FRA10AC1,TIMP3,MFSD6,TACC3,MEF2A,CLEC16A,ACADVL,PA…
Organismal Injury and Abnormalities	1.86E-37-4.91E-04	SNTG1,SERINC5,TXNDC5,ARNT2,LAMC1,CRADD,GLB1,STK10,ADA,EXOC2,DAZAP2,IL4R,ACACB,AGA,MYL9,ALCAM,CPOX,TSC1,LTBP2,DDIT3,ARRB1,PFN2,LY6E,MTSS1L,APOBEC1,LAMC2,MAD2L1,NOV,GALNT4,SFN,TOE1,AP1G1,IDI1,WDR37,WNT6,TGFB1,NOL4,MSI1,TUBA1C,ZNF329,SPRED3,KCNAB2,PIK3R3,GEN1,LSM1,NAGLU,GNS,MCCC2,NOS1,SCD,GPHN,CLIC4,SEC14L1,HDGF,PHEX,MICB,GATA6,IGSF8,CFH,ZFC3H1,PDK1,HSPA4L,FRA10AC1,TIMP3,MFSD6,TACC3,MEF2A,CLEC16A,AC…
Gastrointestinal Disease	2.42E-32-4.81E-04	TPBG,SNTG1,SERINC5,ARRDC1,TIMM21,TXNDC5,ARNT2,SLC38A6,LRRN4CL,LAMC1,CRADD,GLB1,STK10,ZCCHC8,EXOC2,ADA,IL4R,ACACB,DACT3,FAM120A,AGA,MYL9,ALCAM,CPOX,TSC1,SH3RF2,LTBP2,DDIT3,TUBB2B,ARRB1,LY6E,PFN2,MTMR3,MTSS1L,APOBEC1,RNF157,LAMC2,MAD2L1,NOV,DERL1,SFN,TOE1,POC1A,AP1G1,GMPPA,IDI1,EML4,WDR37,WNT6,ZCCHC9,TGFB1,NOL4,MSI1,EEF1E1,TUBA1C,ZNF329,SMG6,ACOX2,SPRED3,CEP68,KCNAB2,PTPDC1,PIK3R3,IGF2,GEN1,LSM1,NA…
Cell Death and Survival	7.18E-23-4.6E-04	AKAP8L,THOC2,TXNDC5,CRADD,EXOC2,IL4R,DDIT4,FAM120A,AGA,THBS2,RAD18,ALCAM,CPOX,DDIT3,NUAK2,SYNM,ARRB1,TMEM123,SDHA,NDUFAF1,EMP3,ID3,BUB1,MAD2L1,SEMA3A,NOV,SFN,AP1G1,WNT6,CBX5,ZNF443,TGFB1,JUND,CEACAM1,LSM6,TIAM1,ACOX2,RAD54L,IGF2,NOS1,SCD,SUMO3,PHKA2,YBX1,GATA6,CFH,PDK1,TIMP3,TACC3,MEF2A,STK3,PPM1G,TMEM109,CENPI,WWC1,SPARC,ING1,SLC25A5,AGPS,GMDS,BRCC3,PTP4A2,MTUS1,HIPK1,DNMT1,SBDS,RAB27A,TFDP1,PTP…
Cellular Development	1.87E-21-4.04E-04	RNF2,CBX7,TCN2,PIK3R1,CCND3,EXOC2,RBM38,CCNE2,PEAK1,FAM120A,AGA,PTPN3,IL7,MYL9,CDC73,CSF2RB,ACER3,PRKACA,NEIL1,RPS6KA1,FANCA,UBE2C,BBS12,FTH1,KIF20A,HTATIP2,DDIT3,IL17RD,ILK,SYNM,DDX3X,ARRDC3,NCOR1,PRKD2,PLOD2,TXNIP,PACSIN2,ID3,BAK1,BUB1,NOV,MAGI1,LYN,SOX9,SFN,AP1G1,LIG1,HYAL2,IL15RA,PTPN14,SMC1A,SOX2,TGFB1,JUND,CEACAM1,PBLD,NGEF,TIAM1,STK38L,CREG1,AURKA,SMPD2,PIK3R3,IGF2,TFPI,UBE2I,SUMO3,SCD,DDX…
Cellular Growth and Proliferation	1.87E-21-3.77E-04	RNF2,CBX7,TCN2,PIK3R1,SPRY4,LAMC1,CCND3,EXOC2,RBM38,CCNE2,PEAK1,FAM120A,AGA,PTPN3,IL7,MYL9,CDC73,CSF2RB,ACER3,RAD18,PRKACA,NEIL1,RPS6KA1,FANCA,UBE2C,FTH1,KIF20A,HTATIP2,DDIT3,IL17RD,ILK,SYNM,DDX3X,ARRDC3,LY6E,NCOR1,PRKD2,PLOD2,TXNIP,PACSIN2,ID3,BAK1,BUB1,MAD2L1,NOV,MAGI1,LYN,SOX9,SFN,AP1G1,LIG1,IL15RA,PTPN14,SMC1A,SOX2,TGFB1,JUND,CEACAM1,PBLD,TIAM1,NGEF,STK38L,CREG1,AURKA,SMPD2,PIK3R3,IGF2,TFPI,U…
Reproductive System Disease	4.82E-16-4.67E-04	TPBG,SNTG1,ARRDC1,TXNDC5,SLC38A6,LAMC1,STK10,ZCCHC8,EXOC2,IL4R,ACACB,DACT3,MYL9,ALCAM,CPOX,TSC1,SH3RF2,LTBP2,DDIT3,TUBB2B,ARRB1,LY6E,PFN2,MTMR3,RNF157,LAMC2,GALNT4,SFN,TOE1,POC1A,AP1G1,EML4,WDR37,WNT6,TGFB1,NOL4,TUBA1C,SMG6,ACOX2,CEP68,KCNAB2,PTPDC1,PIK3R3,IGF2,GEN1,LSM1,GNS,GPHN,CLIC4,SEC14L1,CEP128,PHEX,MICB,GATA6,IGSF8,ZFC3H1,CFH,HSPA4L,TRIP13,MFSD6,TIMP3,MMP28,MEF2A,CLEC16A,ACADVL,WWC1,KCNH3,…
Cell Cycle	9.52E-16-4.62E-04	POLA1,SSBP2,XRCC2,CCND3,KNSTRN,CENPW,RBM38,HLX,CCNE2,IL4R,DDIT4,ITGA6,PTPN3,PTOV1,IL7,PRKACA,RAD18,FANCA,UBE2C,KIF20A,ARPC1B,DDIT3,PRDX1,LIG4,ILK,TTK,DDX3X,SYNM,ARRB1,NCOR1,PLOD2,OAS1,TXNIP,ABCG2,ID3,BUB1,MCM3,MAD2L1,LYN,FBXO5,SOX9,HAUS7,SFN,KIF23,LIG1,SMC1A,INTS3,SOX2,CHMP2A,TGFB1,MSI1,E2F2,STK38L,DNA2,RAD54L,CREG1,AURKA,IGF2,GEN1,LSM1,SF3B4,UBE2I,RMI2,MYCL,BMP2,E2F3,TNC,SIX1,STUB1,YBX1,GATA6,ST…
Connective Tissue Disorders	8.31E-14-4.27E-04	TRAIP,PEX13,PIK3R1,POLA1,XDH,ASCC1,DSE,IFIH1,PLK4,GLB1,CENPE,CAV1,ITGA6,RRM2,FGFR2,MSMO1,GGCX,ASAH1,PLEKHG2,ANKH,DHFR,B3GAT3,FLNB,LTBP2,COL4A5,LIG4,GGPS1,B4GALT7,TNXB,DPH1,PLOD2,TUBGCP6,ABCG2,SERPINF1,SLCO2A1,LAMC2,ATP6V0A2,TAGLN,SOX9,MAN2B1,POC1A,HDAC6,TGFBR2,TGFB1,SLC2A9,TUBA1C,CNTNAP1,COL11A2,ADAMTS5,ADAMTS12,ELN,IARS2,ORC6,DNA2,DCHS1,IGF2,RECQL4,SF3B4,TUBG2,BMP2,PHEX,SIX1,DDR2,TIMP1,LARP7,FOX…
Hereditary Disorder	8.31E-14-4.27E-04	PHKG2,THOC2,POLA1,PIK3R1,TMEM231,DSE,IDUA,CRADD,GLB1,PQBP1,JPH2,IL4R,SURF1,UPF3B,ITGA6,MSMO1,ANKH,THBS2,NPHP3,CPE,FLNB,FHL1,COL4A5,LTBP2,LIG4,ILK,DDX3X,DTNA,PROS1,SDHA,PLOD2,ABCG2,LAMC2,SOX9,POC1A,GMPPA,DPM1,SMC1A,TGFB1,TUBA1C,ELN,IARS2,DNA2,FYB1,IGF2,NAGLU,SF3B4,GNS,NOS1,LITAF,BMP2,PHKA2,PHEX,TNC,SIX1,F8,LARP7,GATA6,ECE1,STAT1,TIMP3,TP63,COL6A2,BRCA2,SPARC,LMBR1,AGPS,F2R,OFD1,TCIRG1,CA12,ADAMTS1…
Cellular Movement	2.66E-13-4.73E-04	PIK3R1,DSE,HLX,PEAK1,FAM120A,FERMT2,ITGA6,ANGPTL2,IL7,THBS2,ALCAM,RPS6KA1,FLNB,TSC1,HTATIP2,FHL1,LTBP2,ARPC1B,ILK,NUAK2,TUBB2B,SYNM,ARRDC3,ARRB1,PROS1,ARHGAP19,NCOR1,PRKD2,PACSIN2,LAMC2,ID3,SEMA3A,NOV,MAGI1,LYN,PROCR,SOX9,FAM110C,SFN,HYAL2,PTPN14,CBX5,SOX2,TGFB1,JUND,TUBA1C,TLE6,ADAMTS5,CEACAM1,MIA3,ELN,TIAM1,STK38L,AURKA,FYB1,SMPD2,IGF2,TFPI,TNS1,ETV5,UBE2I,SUMO3,CYTH2,BMP2,PIK3R5,CLIC4,HDGF,TNC…
Gene Expression	2.63E-11-4.17E-04	AKAP8L,CBX7,POLA1,PIK3R1,RPL39,TLE1,ARNT2,CCND3,ZFHX3,ACACB,UPF3B,ITGA6,FUBP1,IL7,MAFF,CDC73,CSF2RB,POLR3H,HELZ2,PRKACA,FOXF1,RPS6KA1,CPE,TSC1,HTATIP2,DDIT3,PRDX1,ILK,DDX3X,ARRB1,TIPARP,NCOR1,PRKD2,OTUD7B,GTF3C1,NCBP1,ID3,SOX9,TAF1A,WNT6,CBX5,ECD,HOXC4,SOX2,TGFB1,JUND,ADAMTS5,E2F2,CBX6,POLR2H,CREG1,IGF2,UBE2I,ETV5,SUMO3,DDX21,LITAF,PC,BMP2,E2F3,SIRT4,HDGF,SIX1,STUB1,YBX1,GATA6,STAT1,TRIP13,PKP1,T…
DNA Replication, Recombination, and Repair	7.51E-11-4.27E-04	RNF2,CIB1,AKAP8L,TRAIP,RMI1,PIK3R1,POLA1,XDH,SUN2,CCND1,CAAP1,TBRG1,XRCC2,CCND3,CENPE,NEK6,CAV1,KNSTRN,HIPK2,ALDH3A1,UNG,CENPW,ESPL1,FBXO18,RRM2,FGFR2,ATF2,DCLRE1A,REXO4,THBS2,NEK4,RAD18,NEIL1,CENPT,CHD1L,XRCC5,FANCA,KIF20A,DEK,DDIT3,LIG4,TTK,WRNIP1,MMS22L,DDX3X,ALKBH8,ARL8A,CETN2,ARRB1,GADD45A,GTF2H5,HJURP,KIF2C,RAD21,LIG3,ABCB1,DEDD,NCAPD2,SLC29A1,BAK1,BUB1,MCM3,MAD2L1,CDKN2D,NR4A2,SYF2,LYN,DFF…
Endocrine System Disorders	1.03E-10-4.67E-04	AKAP8L,SNTG1,THOC2,TXNDC5,CP,TMEM231,XRCC2,ZCCHC8,SYT17,CCNE2,ACACB,DCLRE1A,THBS2,ALCAM,CPOX,TSC1,FHL1,SH3RF2,BEND6,NUAK2,SEMA6C,SYNM,TIPARP,TMEM123,SDHA,ETFB,CASKIN1,LAMC2,USP44,NOV,SWAP70,DERL1,WIPI1,TOE1,SFN,AP1G1,DENND3,HYAL2,ZFP1,TROAP,EML4,WDR37,TGFB1,MSI1,TUBA1C,TIAM1,NGEF,SMG6,ZNF8,RAD54L,SGCB,NCF4,PIK3R3,RHBDF2,IGF2,ERLEC1,MCCC2,ETV5,CLIC4,SEC14L1,PHKA2,CEP128,SIX1,F8,GATA6,CFH,PROX2,TIM…
Renal and Urological Disease	1.5E-10-3.68E-04	CBX7,SLC6A9,PIK3R1,CHRNB1,TMEM231,SECISBP2,LAMC1,XRCC2,CCND3,GLB1,PTGIS,IL4R,CCNE2,ACACB,PTPN3,DCLRE1A,MYL9,CSF2RB,RCC2,NPHP3,CPE,UBE2C,TSC1,FHL1,IL17RD,DCP1B,PELO,RNFT2,LY6E,NCOR1,TRAF1,PLOD2,EMP3,TXNIP,ABCG2,PARP4,MAGI1,LYN,SOX9,HAUS7,KIF23,NAV2,TROAP,WNT6,WISP2,SMC1A,TGFB1,TUBA1C,ZNF329,ZFYVE9,TIAM1,NGEF,TJP2,ACOX2,STK39,RAD54L,AURKA,FYB1,IGF2,CEP76,NPAS3,MCCC2,NOS1,SCD,PIK3R5,IQCB1,SPSB3,GPHN…
Cell Morphology	1.7E-09-4.52E-04	RNF2,CIB1,MAP6,DAB1,CCND1,SUN2,LRP12,CAAP1,AVIL,SMYD3,CENPE,NEK6,CAV1,EXOC2,PRKD1,RGS19,PEAK1,HSF1,FERMT2,ANGPTL2,ITGA6,FGFR2,RAP1A,FSCN1,SYK,THBS2,RAD18,ALCAM,ITGA1,CHD1L,XRCC5,KIF20A,RAP2A,DEK,FLNB,NOL7,BDNF,ILK,ITGB8,CDC42BPG,SYNM,CETN2,SWI5,PRKD2,KIF2C,PDCD6IP,MTMR3,SLC9A6,RHOC,BBIP1,CUL7,SERPINF1,VIM,RAP2C,NCAPD2,ID3,FUNDC1,SEMA3A,CDKN2D,NR4A2,ABI1,LYN,GATA3,CEP41,AMIGO2,ICMT,CAMK1D,PTPN14,C…
Organismal Survival	2.89E-09-2.89E-09	TGFBR3,PIK3R1,TNNT2,CA12,MKI67,CCND1,VEGFA,GLB1,MTUS1,ARF4,CAV1,PSMC2,IL4R,CALCRL,SLC22A4,CFL1,TOPBP1,CACNA1C,FGFR2,ITGA5,HBEGF,MMP2,THBD,ZNF423,PCNA,INPP4B,CD68,ACTA2,BSG,FSCN1,THBS2,RPL6,CFLAR,CPOX,GSTP1,KIF20A,ZDHHC2,HIST2H2AA3/HIST2H2AA4,ITGA2B,FN1,SNAI2,ZFP36,PRPF8,VCAN,COL5A1,ID1,NFIL3,HOXA11,IGF1R,TOP2A,LY6E,TET2,EEF2K,OTUD7B,P4HA2,EGFR,HEY1,PLAT,TRPM4,PHF6,ABCB1,ATP1B1,ANGPT1,FLT1,DAB2IP,…
Cellular Assembly and Organization	3E-09-4.52E-04	CIB1,RMI1,TWF1,MAP6,PIK3R1,PLEKHM2,DAB1,SUN2,SLC9A1,CCND1,LRP12,CLIP1,DSE,AVIL,CCND3,CENPE,NEK6,CAV1,MAP1A,KNSTRN,HIPK2,PRKD1,CENPW,PHIP,ESPL1,PEAK1,FERMT2,ITGA6,TPM3,FGFR2,CLASP2,DES,PLEKHG2,RCC2,FSCN1,SYK,RAD18,HAS2,CENPT,ATG101,XRCC5,KIF20A,SIAH1,NOL7,TSC1,RAP2A,LTBP2,BDNF,LIG4,ILK,PEX19,CD74,ITGB8,NUAK2,TTK,MMS22L,CDC42BPG,DDX3X,SYNM,ARL8A,B4GALT7,CETN2,ARRB1,TRIM27,TP53INP2,ARHGAP19,PFN2,HJU…
Cellular Function and Maintenance	3E-09-4.52E-04	CIB1,RNF2,TWF1,MAP6,PIK3R1,DAB1,PLEKHM2,SLC9A1,LRP12,SUN2,CCND1,CLIP1,DSE,AVIL,CAAP1,SMYD3,CENPE,NEK6,CAV1,EXOC2,MAP1A,KNSTRN,PRKD1,PHIP,RGS19,PEAK1,HSF1,FERMT2,ITGA6,TPM3,FGFR2,CLASP2,DES,PLEKHG2,RCC2,SYK,FSCN1,THBS2,RAD18,HAS2,CHD1L,XRCC5,SIAH1,TSC1,DEK,RAP2A,LTBP2,BDNF,ILK,ITGB8,PEX19,NUAK2,TTK,CDC42BPG,SYNM,B4GALT7,CETN2,ARRB1,TRIM27,ARHGAP19,SWI5,PFN2,PDCD6IP,KIF2C,RAD21,MTMR3,SLC9A6,BCS1L,P…
Cardiovascular System Development and Function	7.12E-09-2.53E-04	F2R,TGFBR3,XDH,GCLC,NCK1,NEU1,VEGFA,SLURP1,ITGA3,KLF7,CAV1,ANGPT4,HIPK1,HIPK2,FRS2,CDH13,PRKD1,PTGIS,PIK3C2B,CALCRL,IL4R,HLX,ERAP1,PTP4A3,YWHAZ,ANGPTL2,C1GALT1C1,ITGA5,MMP2,THBD,RAP1A,ATF2,INPP4B,CD9,BSG,YARS,THBS2,RTN4,ALCAM,ITGA1,FOXF1,ECM1,NRP1,CNN2,MAP2K6,FLNB,VASH2,HTATIP2,FN1,PTK2B,HMGB2,ITGB8,COL4A2,IGFBP7,EFNB2,ID1,PRKX,AKT1,HK2,TFAP2A,PDE3B,PROS1,GPLD1,DAB2,PRKD2,SARS,EGFR,HEY1,ORAI1,GLM…
Organismal Development	8.72E-09-4.04E-04	KDM6B,F2R,TGFBR3,XDH,GCLC,HES1,NCK1,VEGFA,NEU1,SLURP1,KLF7,CAV1,ANGPT4,HIPK2,HIPK1,CDH13,FRS2,PRKD1,PTGIS,PIK3C2B,CALCRL,HLX,IL4R,NDRG1,ERAP1,C1GALT1C1,YWHAZ,ANGPTL2,HBEGF,FGFR2,ITGA5,MMP2,RAP1A,ATF2,INPP4B,CD9,BSG,YARS,THBS2,ALCAM,ITGA1,FOXF1,ECM1,NRP1,MAP2K6,FLNB,HTATIP2,VASH2,FN1,PTK2B,HMGB2,ITGB8,COL4A2,IGFBP7,EFNB2,ID1,PRKX,HK2,AKT1,IGF1,TFAP2A,PDE3B,PROS1,PDGFRA,DAB2,PRKD2,SARS,ORAI1,GLMN,H…
Hepatic System Disease	1.21E-08-1.48E-07	TPBG,SNTG1,SERINC5,ARNT2,SLC38A6,LRRN4CL,LAMC1,GLB1,STK10,ZCCHC8,EXOC2,ADA,IL4R,ACACB,MYL9,ALCAM,TSC1,LTBP2,DDIT3,ARRB1,LY6E,MTMR3,MTSS1L,RNF157,LAMC2,NOV,DERL1,TOE1,POC1A,AP1G1,GMPPA,EML4,WNT6,ZCCHC9,NOL4,TGFB1,EEF1E1,TUBA1C,ZNF329,SMG6,ACOX2,SPRED3,CEP68,KCNAB2,PTPDC1,IGF2,GEN1,NAGLU,MCCC2,NOS1,SCD,GPHN,CLIC4,SEC14L1,PHEX,CEP128,THYN1,MICB,GATA6,IGSF8,ZFC3H1,PDK1,WDTC1,FRA10AC1,MFSD6,TIMP3,TACC…
Developmental Disorder	3.66E-08-4.27E-04	TRAIP,PEX13,CCDC22,PHKG2,IDS,THOC2,POLA1,CLMP,TMEM231,SUN2,PTGER1,DSE,IFIH1,IDUA,PLK4,GYS1,CRADD,GLB1,CENPE,PQBP1,NPHP1,IL4R,DPT,SURF1,UPF3B,OSBPL10,RRM2,FGFR2,MSMO1,GPT2,WDR81,DCAF17,PLEKHG2,THBS2,ANKH,HAS2,RPS25,CHD1L,B3GAT3,FOXF1,DHFR,NPHP3,CPE,ANK3,FLNB,TSC1,FHL1,COL4A5,LTBP2,BDNF,LIG4,PGAP1,KIAA1549,GGPS1,TUBB2B,B4GALT7,SMG9,PNPO,TNXB,PROS1,BICC1,DAB2,ALG8,PIK3R2,CC2D2A,DPH1,POMGNT2,PMM2,STT…
Skeletal and Muscular Disorders	3.66E-08-4.91E-04	AKAP8L,TRAIP,PEX13,TPBG,RMI1,KDM6B,WDR90,TWF1,CPEB2,NPHP4,LRRC1,DNAJC3,TMEM184B,NEXN,PLEKHM2,SUN2,DSE,PTGER1,IFIH1,PLK4,EGR2,CALR3,GLB1,CENPE,JPH2,MTHFD2,FOSL1,TYMS,PHIP,DPT,ACACB,PLD3,SEMA5A,DACT3,FERMT2,UPF3B,RRM2,MSMO1,FGFR2,PTPN3,FMOD,DES,CACNA1A,WDR81,PLEKHG2,CSF2RB,MORC2,REEP3,ANKH,RPS25,DHFR,UBE2C,FTH1,TSC1,NOL7,FLNB,FGD3,FHL1,COL4A5,LTBP2,LIG4,ILK,MFGE8,PSEN2,ARL4D,GGPS1,B4GALT7,DTNA,TNXB…
Dermatological Diseases and Conditions	1.25E-07-4.91E-04	F2R,TGFBR3,CA12,HES1,ADAMTS2,DSE,PTGER1,EYA2,AHR,FOXF2,TYMS,UNC13D,TWIST2,DPT,CFL1,TUBB2A,RRM2,OSBPL10,ZNF423,NR1D1,ACTA2,THBS2,HAS2,RSU1,LRP8,DHFR,FKBP14,COL3A1,COL4A5,KIAA1549,COL4A2,COL5A1,TOP2B,B4GALT7,ATP7A,KLF9,BANF1,TNXB,MYBL1,PROS1,TOP2A,LY6E,DAB2,PPP3CA,BMP1,PLOD2,TGFBI,PLA2G4A,ATP6V0A2,BNIP3L,CHST14,SGCD,NCAM1,TGFBR2,TGFB1,PRRX2,EZH2,IFI30,FPGS,ELN,COL4A1,C3,POLE2,C1S,LMNA,COL6A3,LOXL1,…
Metabolic Disease	1.25E-07-4.27E-04	PHKG2,IDS,XDH,CP,NDUFA1,DSE,PTGER1,IDUA,GYS1,GLB1,CAV1,CLN6,DPT,SURF1,OSBPL10,AGA,ASAH1,GALK1,THBS2,HAS2,DHFR,COL4A5,KIAA1549,GGPS1,DTNA,B4GALT7,TNXB,PROS1,ALG8,POMGNT2,PMM2,SDHA,STT3B,NDUFAF1,ETFB,BCS1L,SERPINF1,COX20,FKTN,FAH,STAR,RXYLT1,PLA2G4A,ATP6V0A2,TPP1,MAN2B1,SGCD,HAGH,MAOA,ENO3,DPM1,BPGM,NDUFS6,COL11A2,DPM3,PGK1,ELN,GM2A,PFKM,ALG3,NAGLU,SLC25A10,TFPI,GNS,MCCC2,PC,GPHN,PHKA2,PHEX,TNC,FOX…
Inflammatory Disease	1.33E-07-4.91E-04	TGFBR3,COL4A2,NR3C1,LOXL2,C4A/C4B,COL1A2,TOP2B,COL5A1,TGFBR2,TGFB1,FOXO3,TOP2A,ASPN,IFI30,LY6E,DAB2,FPGS,PPP3CA,BMP1,RASSF1,TYMS,PLOD2,COL5A2,C3,COL4A1,COL6A2,TGFBI,CFL1,POLE2,TUBB2A,RRM2,GBP2,IL1R1,COL1A1,LTBP3,GPER1,COL6A3,LOXL1,SPARC,BNIP3L,RSU1,DHFR,COL3A1,POLE3
Hematological Disease	3.49E-07-4.64E-04	CBX7,POLA1,PIK3R1,CHRNB1,DAB1,SECISBP2,VANGL2,CCND3,ITPKB,JPH2,ADA,ZFHX3,IL4R,FERMT2,MSMO1,FUBP1,IL7,ABCA7,CSF2RB,ANKH,NEIL1,FOXF1,FANCA,BBS12,LTBP2,COL4A5,NUAK2,FCHO2,DCP1B,DDX3X,RASGEF1A,PROS1,LY6E,NCOR1,PRKD2,OTUD7B,TRAF1,OAS1,ABCG2,ID3,LAMC2,BAK1,MAGI1,SWAP70,LYN,PROCR,PTPN14,SMC1A,TGFB1,JUND,TUBA1C,E2F2,IARS2,CEP68,RAD54L,AURKA,FYB1,IGF2,TFPI,TNS1,NPAS3,NOS1,GLIS3,PC,PIK3R5,E2F3,SEC14L1,TNC,…
Immunological Disease	3.49E-07-4.64E-04	CBX7,POLA1,PIK3R1,CHRNB1,DAB1,SECISBP2,VANGL2,CCND3,ITPKB,ADA,JPH2,ZFHX3,IL4R,FERMT2,MSMO1,FUBP1,IL7,ABCA7,CSF2RB,ANKH,NEIL1,FOXF1,FANCA,BBS12,LTBP2,COL4A5,NUAK2,FCHO2,DCP1B,DDX3X,RASGEF1A,LY6E,NCOR1,PRKD2,OTUD7B,TRAF1,OAS1,ABCG2,ID3,LAMC2,BAK1,MAGI1,SWAP70,LYN,PTPN14,SMC1A,TGFB1,JUND,TUBA1C,E2F2,IARS2,CEP68,RAD54L,AURKA,FYB1,IGF2,TFPI,TNS1,NPAS3,NOS1,GLIS3,PC,PIK3R5,E2F3,SEC14L1,TNC,MICB,STAT1,V…
Cardiovascular Disease	9.11E-07-3.99E-04	CBX7,DBN1,MAP6,XDH,POLA1,CHRNB1,CA5B,NPHP4,DNAJC3,NEXN,PLEKHM2,PTGER1,CAAP1,VANGL2,EGR2,ITPKB,CALR3,ADA,JPH2,EARS2,PTGIS,ACACB,SEMA5A,FERMT2,RRM2,ANGPTL2,MSMO1,FGFR2,GGCX,DES,FUT11,ARHGDIB,CSF2RB,SYK,THBS2,PRELP,ALCAM,DHFR,CAPN7,PLTP,MUSTN1,FKBP2,FTH1,TSC1,FHL1,HTATIP2,BDNF,ILK,SLC39A10,PSEN2,IGFBP7,TTK,DTNA,PROS1,TINAGL1,DAB2,ALG8,SDHA,ABCB1,TJP1,ABCG2,PACSIN2,IL15,VIM,HPSE,FKTN,PLA2G4A,NR4A2,FG…
Post-Translational Modification	1.52E-06-1.19E-04	DYRK1B,PHKG2,SGK1,XDH,CCND1,AFAP1L2,VEGFA,MAML1,PLK4,PAK1,CCND3,STK10,NEK6,PKDCC,ANGPT4,HIPK2,PRKD1,PELI2,PEAK1,NEK1,FBXO18,ITGA6,FGFR2,ITGA5,FLOT1,GRK5,TNK2,IL7,CD9,BSG,ATG14,SYK,PRKACA,NRP1,MAP2K6,RAP2A,CDKL5,FN1,PTK2B,PRDX1,ILK,EPHA4,CD74,MAP3K5,DCLK1,NUAK2,CDC42BPG,CHEK1,PRKX,AKT1,ARRB1,IGF1,IGF1R,PDGFRA,DAB2,PRKD2,EEF2K,GLMN,NDUFS4,EGFR,STK19,ANGPT1,FLT1,DAB2IP,SLIT2,CDK1,EFNA1,APP,KITLG,ITG…
Tissue Development	1.59E-06-4.04E-04	TRAIP,KDM6B,TWF1,XDH,CCND1,SLC9A1,CLIP1,DSE,LAMC1,CCND3,NEK6,CAV1,HIPK2,PRKD1,C1GALT1C1,TPM3,FGFR2,CLASP2,RAP1A,DES,IL7,PLEKHG2,CDC73,PRKACA,ALCAM,HAS2,ECM1,BBS12,FTH1,TSC1,MCC,ITGB8,CD74,SYNM,B4GALT7,ARRB1,PROS1,ARHGAP19,PFN2,DAB2,PRKD2,PDCD6IP,KIF2C,HEY1,PPM1E,RHOC,IL15,DAB2IP,SERPINF1,VIM,HPSE,TRIB3,ID3,SEMA3A,MAGI1,NOV,NR4A2,PROCR,SOX9,GATA3,AMIGO2,HYAL2,BAD,PLXNA4,TGFBR2,CTNNBIP1,SOX2,HDAC6,…
Embryonic Development	2.19E-06-4.04E-04	KDM6B,HES1,VEGFA,HIPK2,PTGIS,NDRG1,PTCH1,GSDMD,HBEGF,ITGA5,FGFR2,IER3,KCNB1,VOPP1,IRS1,E2F1,TMX1,TFRC,CFLAR,ECM1,SIAH1,MAP2K6,FN1,PTK2B,IL17RD,BNIP3,CASP4,MAP3K5,HK2,AKT1,IGF1,TRIM27,PDGFRA,IGF1R,AMER1,RASSF5,RAD21,CITED2,TRAF1,EMP3,ABCG2,SERPINF1,TRIB3,SRXN1,CDK1,APP,UXT,LYN,PEA15,BNIP3L,CYCS,CASP7,PRKCB,SARM1,MAP2K4,GAS7,BAD,UNC5B,IPPK,WNT6,HDAC6,H2AFY2,TGFB1,CDON,EZH2,ITGAV,CUL4B,SPP1,TJP2,COL…
Carbohydrate Metabolism	2.37E-06-4.27E-04	GFPT1,PHKG2,F2R,GMDS,DSE,NEU1,CHST2,IDUA,GYS1,PPP1R3F,RGS10,CLN6,PIK3C2B,RAB27A,PGM3,SLC35A3,HBEGF,AMY2A,PI4K2A,BSG,IRS1,PLCG2,GALK1,HAS2,B3GAT3,RGS3,B3GNT2,GPR35,BDKRB2,XYLB,B4GALT7,AKT1,IGF1,CS,SORBS1,DCXR,GPLD1,CHST3,IGF1R,OAS1,ANGPT1,PMM1,FUCA2,XBP1,DGAT2,HPSE,DSEL,SLC2A8,STBD1,SREBF2,GALE,PIGC,PLAU,ST3GAL4,CHST14,HYAL2,GNPDA1,DPM1,CHST15,B4GALNT1,GALK2,TGFB1,ITGAV,POSTN,CHST11,PGP,GPC1,DPM3,…
Neurological Disease	2.38E-06-2.45E-04	CCDC22,TRAIP,KDM6B,THOC2,IDS,POLA1,PIK3R1,CLMP,CCND1,ODC1,PLK4,CCND3,CRADD,GLB1,CENPE,PQBP1,ARF4,NEK6,CAV1,HIPK2,TVP23A,CBX8,TYMS,DPT,LHPP,UPF3B,SURF1,RRM2,FGFR2,MSMO1,FUBP1,GPT2,DES,IL7,WDR81,DCAF17,CSF2RB,PLEKHG2,CXCR6,ALCAM,DHFR,UBE2C,ANK3,TRIM7,TSC1,PGAP1,LIG4,PGS1,ITGB8,NUAK2,FCHO2,GLIPR1,DDX3X,TUBB2B,BDKRB2,DTNA,SMG9,ARRB1,PNPO,TNXB,LY6E,TET2,NCOR1,CC2D2A,PIK3R2,POMGNT2,RAD21,PMM2,P4HA2,PHF…
Infectious Diseases	2.74E-06-2.48E-04	TWF1,THOC2,ARRDC1,POLA1,SERINC5,SLC38A6,ADA,MAP1A,DAZAP2,FAM172A,HLX,IL4R,ACACB,UPF3B,DCP1A,IL7,CACNA1A,CSF2RB,CDC73,PRKACA,NPHP3,UBE2C,ARPC1B,FCHO2,ITGB7,DDX3X,ARRDC3,ARRB1,PROS1,LY6E,PLOD2,OAS1,PMM1,TXNIP,GCSH,TRIM56,DPM1,WISP2,TGFB1,RAB11B,CHMP2A,PHF2,TUBA1C,ADAMTS5,E2F2,STK39,CEP68,TRIM8,POLR2H,ARRDC2,UBE2I,ALG14,SUMO3,RND1,BMP2,PIK3R5,CLIC4,SEC14L1,MICB,F8,YBX1,STAT1,PDXK,WDTC1,EPN1,IL3RA,RA…
Cell-To-Cell Signaling and Interaction	3.8E-06-3.87E-04	CIB1,F2R,PIK3R1,NCK1,FUT7,SLC9A1,CCND1,DSE,VEGFA,NEU1,KCNK5,ITGA3,PAK1,CAV1,AFAP1,TESK1,PEAK1,FBLN5,FERMT2,ITGA6,ITGA5,FGFR2,MMP2,CLASP2,JUNB,THBD,RAP1A,ATF2,RCC2,BSG,CD68,CD9,IRS1,E2F1,TFRC,ALCAM,HAS2,NRP1,TSC1,ZDHHC2,FN1,PTK2B,ILK,VCAN,AKT1,IGF1,RHOD,PROS1,IGF1R,RHOU,DAB2,ARHGEF3,PDCD6IP,TMEM123,EGFR,PTPRK,RHOC,TJP1,SERPINF1,VIM,PDLIM2,SLIT2,LAMC2,APP,KITLG,CAMSAP3,ITGB2,MAD2L1,NOV,MAGI1,DOCK8,…
Small Molecule Biochemistry	1.43E-05-4.94E-04	LTA4H,DSE,CAV1,PKDCC,FOSL1,PRKD1,ALDH6A1,PTGIS,ACACB,ITGA6,FGFR2,ASAH1,ATF2,ACER3,SYK,HAS2,B3GAT3,PLTP,PIP4K2A,EPHA4,CD74,GGPS1,GRINA,B4GALT7,SORBS1,PRKD2,PDCD6IP,MTMR3,ABCB1,ABCG2,DGAT2,TRIB3,COL4A3BP,BAK1,STAR,PLA2G4A,ABI1,GCSH,LYN,SAMD8,ST3GAL4,ICMT,DPM1,RBP1,CERS2,TGFBR2,B4GALNT1,TGFB1,WNT4,DPM3,KLF11,PTPN6,STK39,IL6R,NEU3,SMPD2,TLR2,IGF2,PIP5K1A,ACBD6,LGR4,MCCC2,SCD,PIGP,BMP2,NFKB1,SPTSSA,TI…
Connective Tissue Development and Function	3.22E-05-2.26E-04	TRAIP,F2R,MKI67,SLC9A1,CCND1,DSE,VEGFA,PRKD3,CDH13,TWIST2,PTCH1,FGFR2,ITGA5,TNK2,IL7,CDC73,E2F1,PRKACA,HAS2,ECM1,FTH1,BBS12,SNAI2,FN1,ZFP36,HMGB2,ITGB8,CD74,VCAN,KLF9,B4GALT7,AKT1,IGF1,CHST3,PDGFRA,PRKD2,BMP1,NDUFS4,EGFR,PTPRK,IL15,SERPINF1,HPSE,TRIB3,CASK,SLIT2,MAFK,CDK1,NOV,SPRY2,SOX9,PLAU,GATA3,GAS7,GAB2,HYAL2,GNPDA1,ERCC6,CXCL12,ACVRL1,GDF5,FGFR3,SOX2,CTNNBIP1,TGFBR2,B4GALNT1,TGFB1,EZH2,TRIB2…
Hair and Skin Development and Function	3.78E-05-3.87E-04	CXCL12,CCL17,FUT7,HDAC6,NEU1,PLK4,PAK1,ITGA3,ITGAV,POSTN,SH3KBP1,RASA1,CDH13,PIK3C2B,PEAK1,C3,SPP1,PTP4A3,SH2D3C,PTP4A1,TLR2,FSCN1,LAMA3,ALCAM,ITGA1,FN1,MAP3K5,NFKB1,CDH11,AKT1,IGF1,FLNA,TIMP1,EFNB1,SPHK1,TGFB2,IGF1R,PDCD6IP,SARS,TMEM123,EGFR,RASSF1,TIMP3,TGFBI,VIM,APP,DNM1,ITGB2,FOXO1,EPHB3,PTGS2,PLAU,MSN
Reproductive System Development and Function	3.92E-05-4.45E-05	MAP2K6,PALLD,SNAI2,PTPN14,DUSP6,ILK,NGF,AKT1,IGF1,TGFB1,HIC1,IGF1R,TUBA1C,KPNA2,EYA2,FOXF2,PRKCA,EGFR,PTPRG,TWIST2,SDC1,TP63,PHACTR1,VIM,PDLIM2,KLF4,LAMC2,APP,CBLB,WWC1,LRP8,TAZ,SEMA7A
Tumor Morphology	4.19E-05-4.6E-04	POLA1,HES1,CCND1,POLB,VEGFA,CCND3,MTUS1,TXN,HIPK2,TYMS,TWIST2,TUBB2A,RRM2,HBEGF,FGFR2,PTPN3,TNK2,IL7,ATF2,LYPLA2,CSF2RB,SYK,RTN4,CFLAR,RPS6KA1,DHFR,MAP2K6,SNAI2,DDIT3,PTK2B,BDNF,CD74,CHEK1,GGPS1,TOP2B,TRADD,YES1,AKT1,IGF1,TFAP2A,TOP2A,PDGFRA,IGF1R,CD38,EGFR,ABCB1,CDC45,FLT1,CDC6,IL15,AXL,APP,KITLG,MAD2L1,NR4A2,MCM2,LYN,PLAU,PTGS2,PHLDA1,BAD,CXCL12,RARG,FGFR3,CA9,TGFB1,EZH2,ITGAV,TUBA1C,BRCA1,CEAC…
Respiratory Disease	6.91E-05-4.01E-04	SNTG1,PIK3R1,SERINC5,SLC38A6,LAMC1,XRCC2,CCND3,ZFHX3,PTGIS,IL4R,CCNE2,FUBP1,CACNA1A,GSTCD,MYL9,MB21D2,THBS2,ALCAM,CPOX,CPE,UBE2C,KIF20A,TSC1,FHL1,HTATIP2,COL4A5,DDIT3,STYK1,DDX3X,ARRB1,RNFT2,PFN2,LY6E,NCOR1,TRAF1,LYN,SOX9,KIF23,TAF1A,NAV2,PTPN14,TMEM169,PCDHGA3,SMC1A,SOX2,PHF2,TUBA1C,CEACAM1,ACOX2,ZNF8,RAD54L,AURKA,IGF2,TFPI,SLC11A1,NOS1,MYCL,PHC2,BMP2,BARD1,RCN2,TNC,F8,CFH,STAT1,HSPB6,TIMP3,TACC…
Skeletal and Muscular System Development and Function	7.02E-05-7.02E-05	GNPDA1,MMP14,BMP2,XYLT1,ACVR1,ITGA5,HMGB2,CHST12,ITGB8,DSE,XYLT2,B4GALNT1,CHST3,CHST11,SOX9,COL11A2,BMP1
Protein Synthesis	8.48E-05-8.48E-05	LTA4H,CTSO,ARRDC1,PIK3R1,RPL39,NCSTN,NCK1,NGLY1,SNX12,RFFL,RAD23A,TBRG1,KCTD21,CAV1,FOSL1,PSMC2,CLN6,APEX1,PRKD1,TYMS,RGS19,ERAP1,UPF3B,FLOT1,MMP2,JUNB,TAF9B,WDR81,UBD,IRS1,APH1A,SYK,RTN4,RPL10,ZSWIM7,BACE2,DHFR,SAMD4A,PM20D2,UBE2C,PHLPP1,SIAH1,TSC1,FN1,CRTAP,EPHA4,CASP4,PSEN2,PEX19,EIF2B2,SF3B3,DDX3X,AKT1,ARRB1,IGF1,TIPARP,GPLD1,PFN2,POLDIP3,EEF2K,SARS,EGFR,PLAT,BMP1,STT3B,ATP1B1,AZIN1,NCBP1,LRS…
Lipid Metabolism	1.11E-04-4.94E-04	LTA4H,AGPS,F2R,PLA2R1,LRPAP1,HSD17B8,VEGFA,ITGA3,A4GALT,SPTLC2,CAV1,FOSL1,TXN,AHR,PRKD1,PTGIS,PIK3C2B,RAB27A,ACACB,ITGA6,HMGA1,ELOVL1,ASAH1,ATF2,ACER3,CD9,DHRS9,PI4K2A,IRS1,PLCG2,SYK,PLTP,PIP4K2A,CNEP1R1,RGS3,FN1,CD74,OCRL,SGMS1,GRINA,MCAT,GGPS1,TRIB1,AKT1,CES1,IGF1,SORBS1,ACSL4,LIPG,PDCD6IP,MTMR3,EGFR,ORAI1,ABCB1,CLN3,FLT1,INPP5E,ABCG2,CBR4,DGAT2,XBP1,COL4A3BP,TRIB3,CERK,BAK1,APP,STAR,KITLG,PLA2…
Molecular Transport	1.11E-04-4.94E-04	ICMT,AGPS,F2R,PLA2R1,CXCL12,LRPAP1,MTTP,CERS2,B4GALNT1,TGFB1,A4GALT,EZH2,CAV1,SIAH2,AHR,MFSD2A,RAB27A,SPP1,ACACB,NEU3,ELOVL1,HMGA1,SMPD2,ASAH1,INHBA,IGF2,PIP5K1A,IL18,ACER3,IL1RN,IRS1,PLTP,PIP4K2A,CNEP1R1,LGR4,SCD,VAPA,UGCG,NGF,OCRL,SGMS1,GRINA,TRIB1,AKT1,IGF1,TIMP1,PTDSS1,SPHK1,ACSL4,LIPG,PDCD6IP,MTMR3,EGFR,ABCB1,PIK3C2A,INPP5E,ABCG2,APAF1,XBP1,SGMS2,COL4A3BP,BSCL2,SLC5A3,APP,PLA2G4A,DHCR24,H2AF…
Amino Acid Metabolism	1.15E-04-1.19E-04	CD81,PTK2B,MARK2,ABL1,EPHA4,CD74,CDK5R1,CHEK1,TGFBR2,FGFR3,VEGFA,AKT1,IGF1,DDR2,TGFB1,PKDCC,PDGFRA,ANGPT4,ARHGEF2,ENPP2,MCCC1,PRKD2,PRKD1,ALDH6A1,EGFR,PTPN6,FLT1,ANGPT1,STK39,IL6R,ACVR1,FGFR2,ITGA5,TNK2,CDK1,APP,EFNA1,ITGB2,DGKQ,ABI1,GCSH,HIBADH,LYN,ACAT1,GLDC,NRP1,MCCC2
Cellular Compromise	2.27E-04-2.27E-04	BUB1,TAF12,SMC3,AXIN2,TRAIP,SNAI2,AURKA,TXN,ING1,BRCA1,FOXM1,KIFC1
Inflammatory Response	4.27E-04-4.27E-04	TYMS,TOP2B,POLE2,TOP2A,RRM2,DHFR,FPGS,POLE3
