# Supplementary material for: The impact and outcomes of cancer-macrophage fusion
Source: BMC Cancer. 2023 Jun 1;23:497. doi: 10.1186/s12885-023-10961-9 (PMC10236829; doi:10.1186/s12885-023-10961-9)
Supplement: Supplementary file 14 — Supplementary Material 14 [file 12885_2023_10961_MOESM14_ESM.xls]

## Sheet: Sheet0
© 2000-2018 QIAGEN. All rights reserved.
ID	Analysis	Molecules in Network	Score	Focus Molecules	Top Diseases and Functions
1	SCC-mOc-D2-4_vs_SCC-mOc-D3-1_atfc1.5p0.05_3911_genes - 2018-04-13 09:31 AM	ACAD10,ALG8,AVPI1,B3GAT3,C3orf58,C8orf58,CENPI,CERK,CKAP2L,DAGLA,DDX46,DHTKD1,FAM114A1,FAM162A,GPCPD1,KBTBD7,MRS2,NAAA,NUPR1,PCTP,PM20D2,PODNL1,POLQ,PRELID2,PXDC1,RANBP6,RCN2,RNFT2,SHCBP1,SHROOM3,SIPA1L2,SLC25A12,TANGO6,ZBTB34,ZDHHC13	25	35	Cancer, Connective Tissue Disorders, Developmental Disorder
2	SCC-mOc-D2-4_vs_SCC-mOc-D3-1_atfc1.5p0.05_3911_genes - 2018-04-13 09:31 AM	ACSL4,ANKRD13D,ANXA6,ARAP1,ARF4,ARRB1,CHMP6,COL4A3BP,EGFR,EXOC2,FZD7,GPRC5A,GRK5,HTATIP2,LRIG1,LRSAM1,MYBL2,NEU3,PLD3,PSMB3,PSMB7,PTK7,PTPRF,PTPRK,RAB11FIP1,RAB6B,Ras homolog,SLC9A3R1,TGFA,TM9SF2,TPST1,VANGL2,VAPA,YES1,ZFYVE27	23	34	Ophthalmic Disease, Organismal Injury and Abnormalities, Cell Cycle
3	SCC-mOc-D2-4_vs_SCC-mOc-D3-1_atfc1.5p0.05_3911_genes - 2018-04-13 09:31 AM	AFAP1,CAMSAP3,CCND1,CDK4/6,CENPH,CENPK,CENPN,CPEB1,CPED1,DNAJA2,DONSON,DYNC1LI1,FAM204A,H2AFJ,HSPA1L,KIF20B,KLHL2,LAMB2,MBLAC2,MED30,MFSD6,MGAT4A,MORC4,MTFR2,MTMR1,PBLD,PCYT1B,PTBP3,RPL10,SNRNP40,TALDO1,THNSL1,TMEM219,ZFP28,ZNF367	23	34	Cancer, Connective Tissue Disorders, Endocrine System Disorders
4	SCC-mOc-D2-4_vs_SCC-mOc-D3-1_atfc1.5p0.05_3911_genes - 2018-04-13 09:31 AM	ADIPOR2,APEX2,ARHGDIB,AURKB,C1orf74,CDCA8,CIT,ECE1,FAT1,HP1,IL18RAP,INCENP,ITPR2,KIF4A,KIFC1,MITF,NCAPD2,NCAPD3,NCAPG,NCAPG2,NCAPH,NCAPH2,POLM,PRC1,PRDX1,PTGER1,PTGS2,SEMA7A,SMC2,SMC4,SRXN1,TACC3,TACR1,TOX4,VPS72	23	34	Cell Cycle, Cellular Assembly and Organization, DNA Replication, Recombination, and Repair
5	SCC-mOc-D2-4_vs_SCC-mOc-D3-1_atfc1.5p0.05_3911_genes - 2018-04-13 09:31 AM	ABCB9,C1S,C4A/C4B,CAND2,CCNA2,CD14,CDC6,CDC73,E2F7,E2F8,ERAP1,ERCC6,GBP2,GBP3,GBP5,HELLS,IFI30,IL10RB,IL6R,KIF23,KPNA1,LBP,LIG1,NEIL1,ORC1,OSMR,OTUD7B,RACGAP1,STAT1,SUMO3,Tnf receptor,TNFRSF9,UBA6,UBD,WARS	23	34	Infectious Diseases, Cancer, Organismal Injury and Abnormalities
6	SCC-mOc-D2-4_vs_SCC-mOc-D3-1_atfc1.5p0.05_3911_genes - 2018-04-13 09:31 AM	ACAT1,ATP1B1,BNIP3L,C1QTNF1,CDC42EP3,CORO2A,DPP7,DUSP22,ENDOG,GEM,GLIPR1,GULP1,HDGF,MAP4K3,MINOS1-NBL1/NBL1,NAIP,NME5,NR3C1,PARP4,PEPCK,PJA2,PLK2,PPP3CA,RELT,RTN4,SERPINB9,SF3B4,SLC19A2,TNFAIP2,TTC5,UNC13B,WDR31,WDR37,ZNF346,ZNF395	23	34	Cell Death and Survival, Inflammatory Disease, Inflammatory Response
7	SCC-mOc-D2-4_vs_SCC-mOc-D3-1_atfc1.5p0.05_3911_genes - 2018-04-13 09:31 AM	ADA,ATG4A,B4GALT1,BUB1B,CAST,CDC20,CDK1,Cyclin B,DLX1,DPH1,ENSA,ETV4,FBXO5,HIRA,HOXC4,MAD1L1,MAD2L1,MAP1S,MFGE8,MSLN,N4BP2,PRPF4,RASSF1,REXO4,RMI2,SSPN,STXBP4,TEAD1,TIMELESS,TINAGL1,TIPIN,TP63,TRIP13,TTK,UBE2S	23	34	Cell Cycle, DNA Replication, Recombination, and Repair, Reproductive System Development and Function
8	SCC-mOc-D2-4_vs_SCC-mOc-D3-1_atfc1.5p0.05_3911_genes - 2018-04-13 09:31 AM	A4GALT,ACP2,CGAS,EPSTI1,GLS,GPR180,GRINA,HELZ2,INIP,Interferon alpha,INTS2,INTS3,INTS6,MED10,MED12L,MORC2,MYLIP,NABP1,PAPD7,PHF11,POLR2A,POLR2F,POLR2H,POLR2L,PTOV1,RABGAP1L,SERPINB1,SLFN5,SP110,SP140,SPEN,TMEM140,TRIOBP,TTC28,WDFY1	23	34	RNA Post-Transcriptional Modification, Lipid Metabolism, Molecular Transport
9	SCC-mOc-D2-4_vs_SCC-mOc-D3-1_atfc1.5p0.05_3911_genes - 2018-04-13 09:31 AM	ACSL5,ACTG2,AMD1,BIRC5,CBX5,CFB,CIP2A,CRLF1,DNA-methyltransferase,FKBP11,FKBP14,HDAC9,HIST1H2BK,KLF4,KLF11,LXN,MAOB,MAP2,MAP3K11,MTBP,MXD4,NPTX1,ODC1,PDK4,PODXL2,PPP2R5B,PXYLP1,RNF123,S100A16,SAT1,SCIN,SLC22A4,SUV39H1,SYTL2,TCEAL1	23	34	Small Molecule Biochemistry, Molecular Transport, Cell Morphology
10	SCC-mOc-D2-4_vs_SCC-mOc-D3-1_atfc1.5p0.05_3911_genes - 2018-04-13 09:31 AM	CASP1,CMPK2,CNN2,COTL1,ECM1,EDEM3,EPHB3,FHL1,FSTL1,FUCA2,GLI1,GSTM2,HSPA2,IDS,IL7,IRF3,KLK10,LMNA,MAN1C1,NAP1L2,NR2F1,PAPSS2,PCCA,PDLIM2,PDZRN3,PLIN3,PSME1,PSTPIP2,PTCH1,RASGEF1A,SCARA3,SESN3,TCF,TMEM79,ZC3HAV1L	23	34	Cellular Compromise, Cancer, Dermatological Diseases and Conditions
11	SCC-mOc-D2-4_vs_SCC-mOc-D3-1_atfc1.5p0.05_3911_genes - 2018-04-13 09:31 AM	AFAP1L2,AGAP2,Akt,AKT1,ARHGEF3,CDH13,CDK5,CRTC2,DES,GDNF,GPSM3,GSR,INPP4B,LETM1,MAGI2,MLST8,MRPL36,MSI1,MTG1,PHLPP1,PI3K p85,PIK3IP1,PIK3R2,PIK3R5,PTPN13,RALGDS,RBM38,RDH10,SLC4A7,STK3,SYNM,TBX2,TIPARP,TNC,UNC5B	21	33	Cell Death and Survival, Cell Morphology, Cellular Assembly and Organization
12	SCC-mOc-D2-4_vs_SCC-mOc-D3-1_atfc1.5p0.05_3911_genes - 2018-04-13 09:31 AM	CCNE2,CCNL2,CDK11A,CENPA,CENPB,CHD7,CHD8,CKS1B,COIL,CSDC2,CXCL2,DHRS9,DLG5,ERCC8,FOXM1,GTSE1,HJURP,HMBOX1,IFI16,KIF20A,MED14,MINOS1,NHP2,PDZK1,PKMYT1,PLK4,PP1 protein complex group,RNA polymerase II,S100A6,SASS6,SMN1/SMN2,STEAP3,STIL,TOE1,YBX3	21	33	Cell Cycle, Cellular Assembly and Organization, Cellular Development
13	SCC-mOc-D2-4_vs_SCC-mOc-D3-1_atfc1.5p0.05_3911_genes - 2018-04-13 09:31 AM	ADAM19,ADAMTS10,Alp,ASPN,BMP1,C9orf3,CDC42SE1,COL3A1,COL6A3,COL7A1,Collagen Alpha1,FBN1,FKBP10,GFPT1,HAS2,HYAL2,ITGA1,ITPA,Laminin (complex),LTBP1,LTBP3,MXD3,PDLIM4,PLOD2,RAD51AP1,RHOD,SCD,TGFB1,TGFB2,TGFB3,TGFBI,TGFBR3,TIMP3,VCAN,XYLT1	19	32	Dermatological Diseases and Conditions, Inflammatory Disease, Organismal Injury and Abnormalities
14	SCC-mOc-D2-4_vs_SCC-mOc-D3-1_atfc1.5p0.05_3911_genes - 2018-04-13 09:31 AM	AGRN,ASF1B,ATRX,BAZ1A,ENO3,FAM49A,GABPB2,H2AFZ,Histone h3,Histone h4,HOXA11,HPSE,IPO4,KDM6B,MAGED2,NASP,NDUFAF2,NDUFAF7,NDUFS2,NDUFS4,NFATC2IP,NFIL3,PCBD2,PHF1,PSMA2,PTCD2,RAB27B,RGS10,RPL12,SHANK3,SMYD2,Top2,VKORC1,XRCC5,ZNF423	19	32	Developmental Disorder, Hereditary Disorder, Metabolic Disease
15	SCC-mOc-D2-4_vs_SCC-mOc-D3-1_atfc1.5p0.05_3911_genes - 2018-04-13 09:31 AM	ADTRP,APC (complex),BRIP1,CHEK1,CHTF18,CKAP2,COL4A1,COL4A2,Collagen type IV,DNA2,DSCC1,ELN,ESPL1,FANCD2,GATA6,LOXL1,MCM2,MCM3,MCM4,MCM5,MCM7,MMP9,MPG,NDUFA13,NOV,NUSAP1,PROCR,RAD17,RFC3,RFC4,RPA,SCUBE3,SDC4,TFPI,UNG	19	32	DNA Replication, Recombination, and Repair, Organismal Survival, Cell Cycle
16	SCC-mOc-D2-4_vs_SCC-mOc-D3-1_atfc1.5p0.05_3911_genes - 2018-04-13 09:31 AM	AQP5,B2M,Calcineurin protein(s),CBX8,COL5A1,COL5A2,COL5A3,COMMD3,ENPP2,FCGRT,FSCN1,HLA-DMB,IKK (complex),IL12 (family),ITGA6,KPNA4,LAMC1,NFATC2,NFKB1,NFKBIZ,NFYC,NUMBL,ORAI1,PHLDA1,PLK3,POLB,PTPN22,RCC1,RNF34,S100A3,SGK1,THBS2,TNIP2,TNPO2,USP11	19	32	Cell Morphology, Cellular Assembly and Organization, Hair and Skin Development and Function
17	SCC-mOc-D2-4_vs_SCC-mOc-D3-1_atfc1.5p0.05_3911_genes - 2018-04-13 09:31 AM	ALCAM,ATF1,BACH2,CDK5R1,Creb,DUSP4,EFNA1,EFNA2,EFNA3,Eotaxin,ETV5,FOSL1,IL15RA,IL2RG,IL4R,ILF2,KRT8,KRT16,KRT18,KRT80,LIMA1,MMP2,PKP1,PKP2,PKP3,PLAT,Raf,SFN,SLC20A1,SMPD2,SOX9,TJP2,TUBG1,UBE2C,WWP1	19	32	Cell Death and Survival, Cellular Movement, Dermatological Diseases and Conditions
18	SCC-mOc-D2-4_vs_SCC-mOc-D3-1_atfc1.5p0.05_3911_genes - 2018-04-13 09:31 AM	ABCF2,BARD1,BRAT1,BRCA1,BRCA2,BRCC3,CLSPN,DDX39A,Eif4g,FEN1,I kappa b kinase,ITPKC,LMO4,MutS alpha,NCBP1,PCNA,POLDIP3,RAD18,RAD21,RAD51,RAD54B,RBBP8,RNF169,SHPRH,SMC3,SMC1A,STAG2,THOC2,THOC3,TONSL,TOPBP1,UIMC1,USP28,ZC3H11A,ZZZ3	19	32	DNA Replication, Recombination, and Repair, Cellular Assembly and Organization, Cell Morphology
19	SCC-mOc-D2-4_vs_SCC-mOc-D3-1_atfc1.5p0.05_3911_genes - 2018-04-13 09:31 AM	ABCE1,ACER3,AKAP8L,ASAH1,CERS2,CK1,DCAF6,DDR2,DDX21,FBXL20,GPER1,LIPE,MAF,MAFF,Mek,Mmp,PC,PCDH7,PLCD1,PRKACA,PRKRA,PROS1,RABGGTB,RNASEL,RND3,SLC16A6,SPRY1,SPRY4,SPTLC1,SPTLC2,SPTSSA,STON1,TFB2M,TIAM1,TSPO	19	32	Lipid Metabolism, Small Molecule Biochemistry, Molecular Transport
20	SCC-mOc-D2-4_vs_SCC-mOc-D3-1_atfc1.5p0.05_3911_genes - 2018-04-13 09:31 AM	ALKBH8,ARRDC3,Cbp/p300,CEP55,CFL1,DNAJA1,F2R,GJA1,GRK6,HSF1,Hsp70,Hsp90,HSP90AA1,KANK2,KCNH2,KNTC1,LSM2,MRPL18,MYL9,MYL6B,NOS1,PDCD6,PDCD6IP,PLSCR3,RNF207,SLC5A3,SMG5,SMYD3,SNX1,SPDL1,SPR,STIP1,SYNPO,ZFAND2A,ZZEF1	19	32	Post-Translational Modification, Protein Folding, Skeletal and Muscular System Development and Function
21	SCC-mOc-D2-4_vs_SCC-mOc-D3-1_atfc1.5p0.05_3911_genes - 2018-04-13 09:31 AM	14-3-3,BDNF,CASP8AP2,CBLB,CBX6,CBX7,CEMIP,CENPT,CFLAR,CHRNB1,CITED2,CLDN1,DENND2A,EFNB1,EZH2,FHOD3,FRS2,GPBP1,Gsk3,H2AFY,H2AFY2,HLX,HOXA7,HOXB6,MAP2K6,MEF2A,PDGFRA,PEA15,PHC2,PLCG2,Rsk,SEMA4D,TOP2A,TOP2B,ZNF598	19	32	Cancer, Organismal Injury and Abnormalities, Hematological Disease
22	SCC-mOc-D2-4_vs_SCC-mOc-D3-1_atfc1.5p0.05_3911_genes - 2018-04-13 09:31 AM	ALDH3A1,CAV1,CCNB1,CDC45,CDC25A,CDT1,CEACAM1,CEBPD,CHUK,Ctbp,Cyclin E,DBF4,ELK1,FKBP5,FLOT1,GLRX,GMNN,HES1,HEY1,Hsp27,INPP5E,MAML1,MAP3K5,MRPL9,MTHFD2,ORC2,P2RY2,PARD6B,PRKCA,PSIP1,SZRD1,TPD52L1,UPF2,UPF3B,VAV2	19	32	DNA Replication, Recombination, and Repair, Connective Tissue Disorders, Developmental Disorder
23	SCC-mOc-D2-4_vs_SCC-mOc-D3-1_atfc1.5p0.05_3911_genes - 2018-04-13 09:31 AM	AAAS,CA11,CAPN2,CLASP2,CLN6,CNKSR3,CTBS,DTNA,FBXL16,FERMT2,FGFR2,FTH1,GAS7,GLRX3,hemoglobin,HIC1,ILK,INHBA,JUNB,LIMS2,Mlc,MTUS1,MYCL,NDUFS8,NR4A2,NUBP1,NUBP2,PPP1R12A,Smad2/3,SNAI2,SPP1,STRBP,TFRC,TXNRD2,YIPF1	19	32	Cellular Movement, Reproductive System Development and Function, Cell Cycle
24	SCC-mOc-D2-4_vs_SCC-mOc-D3-1_atfc1.5p0.05_3911_genes - 2018-04-13 09:31 AM	ADCY7,ADCY9,AMOTL2,AP3D1,ARHGEF2,ATP9A,CDK16,CLN3,CREBL2,DPH2,DUSP9,FOXK2,FSH,GMIP,HAUS6,Lh,MSMO1,P-TEFb,P4HA2,PALLD,PDXK,PI4K2A,PPIH,PRKX,PTP4A1,PYCR1,RAB27A,RASAL2,RGS7,SPEG,SYTL1,TLK1,USH1G,VGF,ZNF318	19	32	Cell Morphology, Cellular Assembly and Organization, Hair and Skin Development and Function
25	SCC-mOc-D2-4_vs_SCC-mOc-D3-1_atfc1.5p0.05_3911_genes - 2018-04-13 09:31 AM	AMIGO2,ARHGAP28,ATP1B3,B3GNT9,CARD10,CD74,CDC42EP1,EIF5,FOXF1,HIVEP3,HLA-DR,IFN Beta,Ikb,IKBKE,MIB2,NFkB (complex),NLRP2,NLRX1,NQO2,P2RX3,PELI2,SENP1,SENP2,TANK,TBC1D4,TICAM1,TMEM14C,TRAF3,TRIM8,USP2,USP43,VMP1,VOPP1,WDR34,ZBP1	18	31	Cell Signaling, Post-Translational Modification, Infectious Diseases
